# Supplementary material for: Integration of Meta-Multi-Omics Data Using Probabilistic Graphs and External Knowledge
Source: Cells. 2023 Aug 4;12(15):1998. doi: 10.3390/cells12151998 (PMC10417344; doi:10.3390/cells12151998)
Supplement: Supplementary file 1 [file cells-12-01998-s001.zip]

Archive with 3 entries (3 files):
- Supplemental_File_S1.xlsx
- Supplemental_File_S2.xlsx
- Supplementary_Figures.docx
