# Supplementary material for: Integration of Meta-Multi-Omics Data Using Probabilistic Graphs and External Knowledge
Source: Cells. 2023 Aug 4;12(15):1998. doi: 10.3390/cells12151998 (PMC10417344; doi:10.3390/cells12151998)
Supplement: Supplementary file 1 [file cells-12-01998-s001.zip › Supplemental_File_S1.xlsx]

## Sheet: Transcriptomics
Up in 37	Gene Description	log2 Fold Change (37/30)	padj		Down in 37	Gene Description	log2 Fold Change (37/30)	padj
PAK80060-B8W85_12225-kefiri	IS30 family transposase	5.01435	0.0363854	Used in	PAK83735-B8W85_03195-kefiri	peptide ABC transporter substrate-binding protein	-5.67661	2.39e-285
SDA67055-SAMN02983011_02047-kefiranofaciens	hypothetical protein	3.45255	6.80486e-114	multiomics	PAK80925-B8W85_10965-kefiri	2-dehydropantoate 2-reductase	-4.94381	2.38e-72
SDA60043-SAMN02983011_01570-kefiranofaciens	hypothetical protein	3.39194	4.02735e-133	analysis	PAK82743-B8W85_07015-kefiri	acetylornithine transaminase	-4.88281	6.54e-222
SDA63734-SAMN02983011_01848-kefiranofaciens	Aldo/keto reductase	3.2613	2.11549e-245		PAK83095-B8W85_05460-kefiri	MFS transporter	-4.84829	1.88e-258
SDA72921-SAMN02983011_02423-kefiranofaciens	hypothetical protein	3.21769	2.51759e-146		PAK83177-B8W85_05315-kefiri	ABC transporter ATP-binding protein	-4.84723	4.06e-162
SDA67043-SAMN02983011_02046-kefiranofaciens	Resolvase, N terminal domain	3.0523	8.80099e-82		PAK84282-B8W85_01085-kefiri	SUF system NifU family Fe-S cluster assembly protein	-4.83225	9.68e-78
SDA64785-SAMN02983011_01913-kefiranofaciens	antitoxin YefM	3.04078	7.70188e-112		PAK82744-B8W85_07020-kefiri	acetylglutamate kinase	-4.81204	1.9e-145
SDA64771-SAMN02983011_01912-kefiranofaciens	toxin YoeB	3.02739	4.80983e-67		PAK82745-B8W85_07025-kefiri	bifunctional ornithine acetyltransferase/N-acetylglutamate synthase	-4.79102	3.71e-172
SDA72912-SAMN02983011_02422-kefiranofaciens	DNA-damage-inducible protein J	3.02468	5.27008e-148		PAK83178-B8W85_05320-kefiri	ABC transporter ATP-binding protein	-4.75193	5.02e-156
PAK80237-B8W85_12115-kefiri	damage-inducible protein J	3.02466	5.55619e-148		PAK84277-B8W85_01060-kefiri	glutamate synthase	-4.74562	3.16e-164
SDA68780-SAMN02983011_02162-kefiranofaciens	hypothetical protein	2.95638	2.20162e-25		PAK83176-B8W85_05310-kefiri	peptide ABC transporter permease	-4.6577	6.16e-170
SDA72676-SAMN02983011_02406-kefiranofaciens	hypothetical protein	2.93192	2.81972e-110		PAK83174-B8W85_05300-kefiri	oligopeptide ABC transporter substrate-binding protein	-4.58654	0
SDA62058-SAMN02983011_01740-kefiranofaciens	hypothetical protein	2.9317	2.55221e-110		PAK82764-B8W85_07010-kefiri	hypothetical protein	-4.51629	9.34e-175
SDA72507-SAMN02983011_02396-kefiranofaciens	hypothetical protein	2.91713	3.45092e-44		PAK84278-B8W85_01065-kefiri	glutamate synthase subunit alpha	-4.51483	2.62e-208
SDA67065-SAMN02983011_02048-kefiranofaciens	Site-specific DNA recombinase	2.90804	2.04168e-112		PAK83580-B8W85_03505-kefiri	amino acid permease	-4.50386	2.12e-264
SDA41508-SAMN02983011_00443-kefiranofaciens	Fic family protein	2.87185	4.50782e-111		PAK84281-B8W85_01080-kefiri	cysteine sulfinate desulfinase	-4.5018	1.16e-145
SDA68957-SAMN02983011_02171-kefiranofaciens	LPXTG-motif cell wall anchor domain-containing protein	2.86311	2.06734e-141		PAK84283-B8W85_01090-kefiri	Fe-S cluster assembly protein SufB	-4.4938	4.61e-189
SDA68967-SAMN02983011_02172-kefiranofaciens	death on curing protein	2.83236	4.94824e-93		PAK83933-B8W85_02680-kefiri	3-deoxy-7-phosphoheptulonate synthase	-4.49375	1.97e-178
SDA71484-SAMN02983011_02349-kefiranofaciens	Resolvase, N terminal domain	2.81539	3.81928e-71		PAK84295-B8W85_01150-kefiri	MFS transporter	-4.48343	6.14e-215
SDA41318-SAMN02983011_00424-kefiranofaciens	tRNA(Ile)-lysidine synthase	2.79535	2.29536e-214		PAK82766-B8W85_06730-kefiri	2-keto-4-pentenoate hydratase	-4.42982	2.88e-174
SDA54144-SAMN02983011_01235-kefiranofaciens	amino acid/polyamine/organocation transporter, APC superfamily	2.77912	5.69985e-163		PAK83175-B8W85_05305-kefiri	peptide ABC transporter permease	-4.42712	3.84e-174
SDA37024-SAMN02983011_00015-kefiranofaciens	Sugar transport protein	2.76366	9.42966e-100		PAK84284-B8W85_01095-kefiri	aromatic ring hydroxylase	-4.39501	7.12e-108
SDA61927-SAMN02983011_01723-kefiranofaciens	Phage integrase, N-terminal SAM-like domain	2.75473	1.06432e-93		PAK83885-B8W85_02420-kefiri	gamma-glutamyl-gamma-aminobutyrate hydrolase	-4.37791	5.63e-159
SDA70468-SAMN02983011_02304-kefiranofaciens	hypothetical protein	2.75237	1.29988e-06		PAK83579-B8W85_03500-kefiri	aspartate aminotransferase family protein	-4.35554	3.91e-205
SDA73113-SAMN02983011_02433-kefiranofaciens	Transposase	2.75012	5.55646e-76		PAK82746-B8W85_07030-kefiri	N-acetyl-gamma-glutamyl-phosphate reductase	-4.30038	7.42e-137
SDA70720-SAMN02983011_02317-kefiranofaciens	Site-specific DNA recombinase	2.73051	2.20891e-120		PAK84280-B8W85_01075-kefiri	Fe-S cluster assembly protein SufD	-4.29565	2.13e-158
SDA52031-SAMN02983011_01106-kefiranofaciens	Transposase	2.72807	2.05934e-103		PAK83934-B8W85_02685-kefiri	3-dehydroquinate synthase	-4.28878	7.29e-239
SDA59110-SAMN02983011_01516-kefiranofaciens	hypothetical protein	2.70731	7.85354e-133		PAK82767-B8W85_06735-kefiri	hypothetical protein	-4.27846	1.45e-96
SDA72664-SAMN02983011_02405-kefiranofaciens	Acetyltransferase (GNAT) domain-containing protein	2.70627	1.73491e-85		PAK83162-B8W85_05240-kefiri	tryptophan synthase subunit beta	-4.25224	2.78e-102
SDA48110-SAMN02983011_00808-kefiranofaciens	hypothetical protein	2.69551	3.49569e-127		PAK83160-B8W85_05230-kefiri	indole-3-glycerol phosphate synthase	-4.23956	1.69e-77
SDA52837-SAMN02983011_01145-kefiranofaciens	oligopeptide transport system substrate-binding protein	2.6581	6.09501e-180		PAK83385-B8W85_04165-kefiri	PTS lactose transporter subunit IIB	-4.19322	1.65e-47
SDA69041-SAMN02983011_02179-kefiranofaciens	hypothetical protein	2.65785	2.52245e-15		PAK81747-B8W85_09255-kefiri	xanthine/uracil permease	-4.19017	1.3e-132
SDA72496-SAMN02983011_02395-kefiranofaciens	hypothetical protein	2.65153	2.11707e-64		PAK83803-B8W85_02980-kefiri	imidazoleglycerol-phosphate dehydratase	-4.16533	1.65e-28
SDA54134-SAMN02983011_01234-kefiranofaciens	putative glutamine amidotransferase	2.63936	4.22913e-104		PAK83100-B8W85_05485-kefiri	chorismate mutase	-4.13661	1.33e-73
SDA68938-SAMN02983011_02169-kefiranofaciens	hypothetical protein	2.62263	7.53124e-77		PAK84279-B8W85_01070-kefiri	Fe-S cluster assembly ATPase SufC	-4.1051	6.56e-88
SDA72529-SAMN02983011_02398-kefiranofaciens	hypothetical protein	2.61155	1.71296e-78		PAK83163-B8W85_05245-kefiri	tryptophan synthase subunit alpha	-4.09417	3.96e-109
SDA58801-SAMN02983011_01490-kefiranofaciens	HicA toxin of toxin-antitoxin,	2.59432	3.85186e-18		PAK83386-B8W85_04170-kefiri	PTS lactose/cellobiose transporter subunit IIA	-4.08842	3.93e-49
SDA72518-SAMN02983011_02397-kefiranofaciens	hypothetical protein	2.59361	1.11156e-68		PAK81115-B8W85_10610-kefiri	5-methyltetrahydropteroyltriglutamate--homocysteine S-methyltransferase	-3.96052	3.55e-92
SDA61785-SAMN02983011_01703-kefiranofaciens	Beta-lactamase	2.58928	6.32902e-120		PAK83799-B8W85_02955-kefiri	branched chain amino acid aminotransferase	-3.95054	9.32e-176
SDA45301-SAMN02983011_00659-kefiranofaciens	Enterocin A Immunity	2.5831	5.48405e-24		PAK82595-B8W85_07680-kefiri	branched-chain amino acid transport system II carrier protein	-3.94204	8.78e-91
SDA42840-SAMN02983011_00507-kefiranofaciens	PTS system beta-glucoside-specific IIA component, Glc family /PTS system beta-glucoside-specific IIB component, Glc family /PTS system beta-glucoside-specific IIC component, Glc family	2.57784	8.27876e-172		PAK83159-B8W85_05225-kefiri	anthranilate phosphoribosyltransferase	-3.93311	6.4e-44
SDA68425-SAMN02983011_02137-kefiranofaciens	Enterocin A Immunity	2.57086	1.16248e-90		PAK83161-B8W85_05235-kefiri	N-(5'-phosphoribosyl)anthranilate isomerase	-3.92971	5.01e-41
SDA68979-SAMN02983011_02173-kefiranofaciens	hypothetical protein	2.57065	7.3572e-59		PAK83520-B8W85_03960-kefiri	hypothetical protein	-3.92119	1.47e-93
SDA40550-SAMN02983011_00345-kefiranofaciens	gluconate kinase, FGGY family	2.56896	7.35599e-88		PAK83098-B8W85_05475-kefiri	ABC transporter substrate-binding protein	-3.90943	2.83e-84
SDA36999-SAMN02983011_00004-kefiranofaciens	dihydroorotate dehydrogenase (fumarate)	2.56739	1.34476e-81		PAK81623-B8W85_09640-kefiri	amino acid permease	-3.90861	2.5e-138
SDA37027-SAMN02983011_00016-kefiranofaciens	Sugar transport protein	2.56621	3.56057e-70		PAK83886-B8W85_02425-kefiri	peptidase M42	-3.89969	3.48e-165
SDA60656-SAMN02983011_01610-kefiranofaciens	hypothetical protein	2.53168	4.74373e-97		PAK81518-B8W85_09845-kefiri	cobalt ABC transporter ATP-binding protein	-3.89827	2.45e-150
SDA44825-SAMN02983011_00618-kefiranofaciens	competence protein CoiA	2.51754	7.48298e-121		PAK80784-B8W85_11245-kefiri	aspartate aminotransferase	-3.89747	4.28e-141
SDA69832-SAMN02983011_02246-kefiranofaciens	hypothetical protein	2.5083	1.20358e-60		PAK83871-B8W85_02340-kefiri	acetolactate synthase	-3.88417	3.82e-61
SDA42975-SAMN02983011_00518-kefiranofaciens	hypothetical protein	2.50819	3.57179e-18		PAK80743-B8W85_11315-kefiri	hypothetical protein	-3.87346	3e-88
SDA70801-SAMN02983011_02324-kefiranofaciens	biofilm PGA synthesis N-glycosyltransferase PgaC	2.49264	9.26501e-124		PAK83103-B8W85_05500-kefiri	prephenate dehydrogenase	-3.84774	1.11e-134
SDA52018-SAMN02983011_01105-kefiranofaciens	oleate hydratase	2.49182	1.52118e-152		PAK82942-B8W85_06275-kefiri	hypothetical protein	-3.84436	1.34e-126
SDA68949-SAMN02983011_02170-kefiranofaciens	single-strand DNA-binding protein	2.48639	1.62776e-88		PAK83899-B8W85_02510-kefiri	amino acid permease	-3.84078	3.41e-105
SDA67398-SAMN02983011_02071-kefiranofaciens	hypothetical protein	2.47906	3.05869e-75		PAK80742-B8W85_11310-kefiri	hypothetical protein	-3.8284	4.39e-106
SDA70826-SAMN02983011_02325-kefiranofaciens	Surface polysaccharide O-acyltransferase, integral membrane enzyme	2.46488	8.60782e-105		PAK81719-B8W85_09340-kefiri	bifunctional amino acid aminotransferase/2-hydroxyacid dehydrogenase	-3.8252	8.9e-141
SDA62346-SAMN02983011_01755-kefiranofaciens	ppGpp synthetase catalytic domain-containing protein (RelA/SpoT-type nucleotidyltranferase)	2.46193	2.66367e-158		PAK84253-B8W85_00940-kefiri	nicotinate-nucleotide diphosphorylase (carboxylating)	-3.8213	8.43e-148
SDA46281-SAMN02983011_00699-kefiranofaciens	Iron-sulphur cluster biosynthesis	2.45601	3.03771e-101		PAK81517-B8W85_09840-kefiri	energy-coupling factor ABC transporter ATP-binding protein	-3.81053	1.61e-144
SDA46995-SAMN02983011_00752-kefiranofaciens	hypothetical protein	2.45089	5.47508e-88		PAK83102-B8W85_05495-kefiri	3-phosphoshikimate 1-carboxyvinyltransferase	-3.80113	1.55e-169
SDA42948-SAMN02983011_00516-kefiranofaciens	competence protein ComGC	2.44981	4.39943e-15		PAK83887-B8W85_02430-kefiri	peptide ABC transporter substrate-binding protein	-3.77363	7.5e-129
SDA70787-SAMN02983011_02323-kefiranofaciens	hypothetical protein	2.44347	4.74599e-79		PAK83872-B8W85_02345-kefiri	acetolactate decarboxylase	-3.7715	6.54e-123
SDA46977-SAMN02983011_00751-kefiranofaciens	Nuclease-related domain-containing protein	2.43664	6.19172e-71		PAK83807-B8W85_03000-kefiri	bifunctional phosphoribosyl-AMP cyclohydrolase/phosphoribosyl-ATP diphosphatase	-3.77016	6.75e-55
SDA60664-SAMN02983011_01611-kefiranofaciens	transcriptional regulator, TetR family	2.42842	3.32685e-76		PAK83101-B8W85_05490-kefiri	chorismate synthase	-3.76287	6.67e-97
SDA52825-SAMN02983011_01144-kefiranofaciens	DNA-binding transcriptional regulator, MarR family	2.42826	1.32092e-30		PAK82830-B8W85_06655-kefiri	peptide ABC transporter substrate-binding protein	-3.76273	1.81e-71
SDA72484-SAMN02983011_02394-kefiranofaciens	hypothetical protein	2.42542	6.76698e-32		PAK84254-B8W85_00945-kefiri	MFS transporter	-3.74843	5.15e-154
SDA60642-SAMN02983011_01608-kefiranofaciens	amino acid ABC transporter ATP-binding protein, PAAT family	2.42457	9.5972e-93		PAK81056-B8W85_10720-kefiri	hypothetical protein	-3.72399	6.82e-88
SDA66648-SAMN02983011_02021-kefiranofaciens	Nucleoside 2-deoxyribosyltransferase	2.42056	9.06217e-33		PAK84145-B8W85_01545-kefiri	aspartate kinase	-3.71942	1.05e-96
SDA63129-SAMN02983011_01804-kefiranofaciens	ATP-binding cassette, subfamily B	2.41895	1.76584e-82		PAK83556-B8W85_03955-kefiri	peroxide stress protein YaaA	-3.70869	3.59e-138
SDA63722-SAMN02983011_01847-kefiranofaciens	small GTP-binding protein domain-containing protein	2.40778	9.29116e-107		PAK81116-B8W85_10615-kefiri	S-ribosylhomocysteine lyase	-3.70515	8.54e-66
SDA68549-SAMN02983011_02149-kefiranofaciens	hypothetical protein	2.4021	0.000411104		PAK81519-B8W85_09850-kefiri	ABC transporter permease	-3.70217	6.25e-129
SDA39865-SAMN02983011_00292-kefiranofaciens	hypothetical protein	2.39692	1.30659e-41		PAK83804-B8W85_02985-kefiri	imidazole glycerol phosphate synthase subunit HisH	-3.69572	9.01e-41
SDA60650-SAMN02983011_01609-kefiranofaciens	amino acid ABC transporter substrate-binding protein, PAAT family /amino acid ABC transporter membrane protein, PAAT family	2.39576	7.11192e-83		PAK83802-B8W85_02975-kefiri	ATP phosphoribosyltransferase	-3.69475	4.78e-48
SDA38318-SAMN02983011_00229-kefiranofaciens	Site-specific recombinase XerD	2.39103	4.58287e-121		PAK81114-B8W85_10605-kefiri	methylenetetrahydrofolate reductase [NAD(P)H]	-3.69396	4.31e-123
SDA50268-SAMN02983011_00955-kefiranofaciens	hypothetical protein	2.39035	1.13828e-47		PAK81720-B8W85_09345-kefiri	aromatic amino acid aminotransferase	-3.6775	1.33e-123
SDA43696-SAMN02983011_00578-kefiranofaciens	Helix-turn-helix	2.38969	2.40081e-70		PAK83806-B8W85_02995-kefiri	imidazole glycerol phosphate synthase subunit HisF	-3.67663	4.28e-51
SDA61792-SAMN02983011_01704-kefiranofaciens	Beta-lactamase	2.38699	4.79313e-124		PAK82941-B8W85_06270-kefiri	autolysin	-3.65528	1.1e-242
SDA48354-SAMN02983011_00830-kefiranofaciens	inner membrane protein	2.38532	4.77012e-40		PAK81718-B8W85_09335-kefiri	hypothetical protein	-3.6523	3.95e-219
SDA68770-SAMN02983011_02161-kefiranofaciens	hypothetical protein	2.38099	2.34065e-16		PAK83808-B8W85_03005-kefiri	histidinol-phosphate transaminase	-3.6458	1.16e-67
SDA39874-SAMN02983011_00293-kefiranofaciens	Plasmid stabilization system protein ParE	2.37728	5.29029e-22		PAK82940-B8W85_06265-kefiri	hypothetical protein	-3.6381	5.31e-236
SDA67032-SAMN02983011_02045-kefiranofaciens	site-specific DNA-methyltransferase (adenine-specific)/modification methylase	2.3697	5.61361e-71		PAK83105-B8W85_05510-kefiri	shikimate dehydrogenase	-3.63155	5.9e-127
SDA37088-SAMN02983011_00040-kefiranofaciens	ABC-type multidrug transport system, ATPase and permease component	2.36805	4.67014e-169		PAK81525-B8W85_09855-kefiri	ECF transporter S component	-3.62903	1.04e-108
SDA42937-SAMN02983011_00515-kefiranofaciens	competence protein ComGB	2.3677	4.36324e-28		PAK83800-B8W85_02960-kefiri	hypothetical protein	-3.601	7.87e-69
SDA43661-SAMN02983011_00575-kefiranofaciens	Helix-turn-helix domain-containing protein	2.36596	2.47465e-80		PAK83617-B8W85_03705-kefiri	lactate dehydrogenase	-3.59079	4.27e-129
SDA62330-SAMN02983011_01753-kefiranofaciens	His Kinase A (phospho-acceptor) domain-containing protein	2.36557	8.39712e-172		PAK82683-B8W85_07140-kefiri	bifunctional acetaldehyde-CoA/alcohol dehydrogenase	-3.59048	1.44e-110
SDA67498-SAMN02983011_02082-kefiranofaciens	hypothetical protein	2.36526	3.08301e-18		PAK82588-B8W85_07645-kefiri	MFS transporter	-3.57685	4.85e-112
SDA57902-SAMN02983011_01442-kefiranofaciens	NlpC/P60 family protein	2.36401	6.53104e-71		PAK83598-B8W85_03600-kefiri	2-dehydropantoate 2-reductase	-3.5732	1.77e-66
SDA67434-SAMN02983011_02075-kefiranofaciens	hypothetical protein	2.33353	8.56021e-70		PAK83085-B8W85_05405-kefiri	ABC transporter ATP-binding protein	-3.56472	4e-108
SDA72930-SAMN02983011_02424-kefiranofaciens	relaxasome subunit MobC	2.33147	2.13643e-82		PAK80741-B8W85_11305-kefiri	hypothetical protein	-3.54285	2.34e-69
SDA57768-SAMN02983011_01434-kefiranofaciens	hypothetical protein	2.32593	4.21534e-64		PAK83104-B8W85_05505-kefiri	shikimate kinase	-3.54262	1.82e-114
SDA59236-SAMN02983011_01525-kefiranofaciens	addiction module antitoxin, RelB/DinJ family	2.32496	8.44203e-68		PAK83045-B8W85_05780-kefiri	hypothetical protein	-3.54159	2.2e-107
SDA48548-SAMN02983011_00846-kefiranofaciens	Pyruvate/2-oxoglutarate dehydrogenase complex, dihydrolipoamide dehydrogenase (E3) component	2.32213	7.11949e-118		PAK82524-B8W85_08050-kefiri	polar amino acid ABC transporter ATP-binding protein	-3.52221	9.85e-32
SDA71092-SAMN02983011_02335-kefiranofaciens	hypothetical protein	2.31479	1.20162e-16		PAK83805-B8W85_02990-kefiri	1-(5-phosphoribosyl)-5-((5-phosphoribosylamino)methylideneamino)imidazole-4-carboxamide isomerase	-3.50853	3.97e-42
SDA67075-SAMN02983011_02049-kefiranofaciens	Protein kinase domain-containing protein	2.30884	5.91778e-56		PAK83677-B8W85_03190-kefiri	peptide ABC transporter substrate-binding protein	-3.5019	1.31e-216
SDA44409-SAMN02983011_00584-kefiranofaciens	thioredoxin reductase (NADPH)	2.30812	8.0832e-151		PAK84165-B8W85_01650-kefiri	branched-chain amino acid ABC transporter	-3.49907	2.98e-67
SDA42827-SAMN02983011_00506-kefiranofaciens	transcriptional antiterminator, BglG family	2.30493	6.31816e-88		PAK84166-B8W85_01655-kefiri	branched-chain amino acid transporter AzlC	-3.47742	4.14e-87
SDA72940-SAMN02983011_02425-kefiranofaciens	hypothetical protein	2.30482	5.97926e-58		PAK80923-B8W85_10955-kefiri	multidrug ABC transporter ATP-binding protein	-3.44139	3.58e-124
SDA40572-SAMN02983011_00347-kefiranofaciens	RNA polymerase sporulation-specific sigma factor	2.29676	1.19758e-53		PAK83840-B8W85_02965-kefiri	histidinol-phosphatase	-3.43262	1.6e-109
SDA42456-SAMN02983011_00474-kefiranofaciens	hypothetical protein	2.29532	2.64006e-77		PAK82904-B8W85_06055-kefiri	S-layer protein	-3.41259	1.6e-261
SDA72876-SAMN02983011_02418-kefiranofaciens	hypothetical protein	2.29451	8.17564e-07		PAK84324-B8W85_01310-kefiri	branched-chain amino acid transport system II carrier protein	-3.40999	1.48e-118
SDA42442-SAMN02983011_00473-kefiranofaciens	conserved hypothetical protein, cofD-related	2.29358	1.37045e-106		PAK82092-B8W85_08765-kefiri	zinc ribbon domain-containing protein	-3.39936	7.98e-86
SDA43709-SAMN02983011_00579-kefiranofaciens	hypothetical protein	2.28536	2.34815e-55		PAK83932-B8W85_02675-kefiri	anthranilate synthase component I	-3.38641	7.95e-53
SDA46713-SAMN02983011_00729-kefiranofaciens	hypothetical protein	2.27684	3.33242e-72		PAK82088-B8W85_08745-kefiri	hypothetical protein	-3.37858	3.86e-59
SDA70776-SAMN02983011_02322-kefiranofaciens	Polysaccharide deacetylase	2.27082	5.32643e-94		PAK84452-B8W85_00315-kefiri	transcription termination/antitermination protein NusA	-3.36879	1.1e-40
SDA53623-SAMN02983011_01188-kefiranofaciens	hypothetical protein	2.26972	2.91967e-90		PAK83084-B8W85_05400-kefiri	multidrug ABC transporter permease/ATP-binding protein	-3.35937	2.22e-122
SDA37085-SAMN02983011_00039-kefiranofaciens	ABC-type multidrug transport system, ATPase and permease component	2.26956	1.48606e-85		PAK83900-B8W85_02515-kefiri	Na+/H+ antiporter NhaC	-3.35378	5.45e-62
SDA49698-SAMN02983011_00917-kefiranofaciens	aminotransferase	2.2664	2.14688e-123		PAK83519-B8W85_03950-kefiri	alpha/beta hydrolase	-3.31428	9.06e-125
SDA70731-SAMN02983011_02318-kefiranofaciens	dipeptidase E	2.26516	2.46717e-71		PAK83044-B8W85_05775-kefiri	hypothetical protein	-3.30621	1.44e-94
SDA47155-SAMN02983011_00766-kefiranofaciens	RNA-binding protein YlmH, contains S4-like domain	2.26361	8.33531e-78		PAK83079-B8W85_05370-kefiri	glutamate--cysteine ligase	-3.30095	1.22e-103
SDA54858-SAMN02983011_01270-kefiranofaciens	hypothetical protein	2.25748	1.60596e-31		PAK82202-B8W85_08620-kefiri	glutamine ABC transporter ATP-binding protein	-3.3007	4.54e-115
SDA63120-SAMN02983011_01803-kefiranofaciens	ATP-binding cassette, subfamily B	2.25649	1.12849e-124		PAK83801-B8W85_02970-kefiri	ATP phosphoribosyltransferase regulatory subunit	-3.29007	1.05e-51
SDA70763-SAMN02983011_02321-kefiranofaciens	Helix-turn-helix domain-containing protein	2.25608	2.92356e-163		PAK80922-B8W85_10950-kefiri	hypothetical protein	-3.28942	4.91e-115
SDA73376-SAMN02983011_02444-kefiranofaciens	hypothetical protein	2.25296	2.5321e-58		PAK81396-B8W85_10005-kefiri	nicotinate phosphoribosyltransferase	-3.28087	4.16e-77
SDA53563-SAMN02983011_01182-kefiranofaciens	Uncharacterized membrane protein	2.24898	1.02718e-45		PAK84451-B8W85_00310-kefiri	ribosome maturation factor RimP	-3.27766	5.12e-35
SDA72953-SAMN02983011_02426-kefiranofaciens	MobA/MobL family protein	2.24752	2.18589e-54		PAK82903-B8W85_06050-kefiri	site-specific integrase	-3.27593	3.4e-190
SDA54951-SAMN02983011_01277-kefiranofaciens	choloylglycine hydrolase	2.24514	1.69248e-08		B8W85_06505-B8W85_06505-kefiri	MFS transporter	-3.27312	2.32e-64
SDA57270-SAMN02983011_01421-kefiranofaciens	protein of unknown function	2.24105	5.11688e-49		PAK82204-B8W85_08630-kefiri	argininosuccinate lyase	-3.27175	2.57e-112
SDA63742-SAMN02983011_01849-kefiranofaciens	surface layer protein	2.24088	8.9999e-72		B8W85_01830-B8W85_01830-kefiri	MFS transporter	-3.26942	6.98e-87
SDA67490-SAMN02983011_02081-kefiranofaciens	hypothetical protein	2.23306	2.18049e-42		PAK83931-B8W85_02670-kefiri	aminodeoxychorismate/anthranilate synthase component II	-3.2671	1.06e-57
SDA57283-SAMN02983011_01422-kefiranofaciens	hypothetical protein	2.23276	1.05212e-58		PAK83673-B8W85_03170-kefiri	ABC transporter ATP-binding protein	-3.26369	2.19e-178
SDA62338-SAMN02983011_01754-kefiranofaciens	DNA-binding response regulator, OmpR family, contains REC and winged-helix (wHTH) domain	2.23195	4.42094e-111		PAK83599-B8W85_03605-kefiri	aminotransferase	-3.24895	4.78e-73
SDA74395-SAMN02983011_02487-kefiranofaciens	MobA/MobL family protein	2.23117	2.25498e-129		PAK83919-B8W85_02610-kefiri	acetoin reductase	-3.21963	2.1e-113
SDA62879-SAMN02983011_01780-kefiranofaciens	Protein of unknown function	2.23036	1.19011e-72		PAK83672-B8W85_03165-kefiri	hypothetical protein	-3.19467	1.98e-48
SDA71547-SAMN02983011_02355-kefiranofaciens	hypothetical protein	2.22991	5.26966e-50		PAK83601-B8W85_03620-kefiri	hypothetical protein	-3.18634	1.43e-162
SDA59751-SAMN02983011_01546-kefiranofaciens	hypothetical protein	2.22976	1.26264e-30		B8W85_05395-B8W85_05395-kefiri	glutamate--cysteine ligase	-3.17291	5.71e-78
SDA55009-SAMN02983011_01282-kefiranofaciens	putative efflux protein, MATE family	2.22503	1.73988e-101		PAK82934-B8W85_06220-kefiri	phage tail tape measure protein	-3.16912	6.13e-158
SDA56249-SAMN02983011_01357-kefiranofaciens	serine protease Do	2.22161	2.05773e-72		PAK84015-B8W85_01945-kefiri	dipeptide epimerase	-3.16447	1.01e-140
SDA57725-SAMN02983011_01431-kefiranofaciens	DnaK suppressor protein	2.22138	5.71919e-55		PAK81629-B8W85_09430-kefiri	anion permease	-3.15451	6.99e-95
SDA56285-SAMN02983011_01360-kefiranofaciens	Two-component signal transduction system YycFG, regulatory protein YycH	2.22043	1.34135e-76		PAK83114-B8W85_05560-kefiri	hypothetical protein	-3.15301	4.47e-64
SDA44814-SAMN02983011_00617-kefiranofaciens	Thioredoxin	2.21923	4.20989e-109		PAK82523-B8W85_08045-kefiri	amino acid ABC transporter substrate-binding protein	-3.14798	6.86e-58
SDA71751-SAMN02983011_02364-kefiranofaciens	amino acid ABC transporter membrane protein 1, PAAT family	2.21404	8.35782e-87		PAK83240-B8W85_05065-kefiri	dipeptidase	-3.14523	2.47e-82
SDA57712-SAMN02983011_01430-kefiranofaciens	hypothetical protein	2.21326	1.03308e-50		PAK81628-B8W85_09425-kefiri	hypothetical protein	-3.12545	5.4e-64
SDA43684-SAMN02983011_00577-kefiranofaciens	16S rRNA pseudouridine516 synthase	2.20459	6.45968e-67		PAK80737-B8W85_11360-kefiri	carbamoyl phosphate synthase large subunit	-3.12507	4.83e-65
SDA41263-SAMN02983011_00417-kefiranofaciens	GAF domain-containing protein	2.2045	5.88601e-53		PAK84169-B8W85_01670-kefiri	ABC transporter ATP-binding protein	-3.12473	9.27e-68
SDA57783-SAMN02983011_01435-kefiranofaciens	hypothetical protein	2.20176	3.70841e-79		PAK83674-B8W85_03175-kefiri	ABC transporter ATP-binding protein	-3.11372	4.66e-139
SDA71536-SAMN02983011_02354-kefiranofaciens	surface layer protein	2.19829	1.7011e-63		B8W85_07170-B8W85_07170-kefiri	hemolysin	-3.11209	1.54e-146
SDA57699-SAMN02983011_01429-kefiranofaciens	Predicted nuclease of the RNAse H fold, HicB family	2.19379	7.65045e-55		PAK83408-B8W85_04295-kefiri	malate transporter	-3.10995	6.89e-61
SDA46442-SAMN02983011_00710-kefiranofaciens	AraC-type DNA-binding protein	2.1925	1.30631e-40		PAK80924-B8W85_10960-kefiri	multidrug ABC transporter ATP-binding protein	-3.10352	4.1e-110
SDA68707-SAMN02983011_02155-kefiranofaciens	hypothetical protein	2.18834	4.28423e-37		PAK83181-B8W85_05335-kefiri	collagen-binding domain protein	-3.09277	1.79e-92
SDA71328-SAMN02983011_02346-kefiranofaciens	hypothetical protein	2.1867	5.664e-63		PAK83387-B8W85_04175-kefiri	MFS transporter	-3.08798	4.96e-141
SDA39826-SAMN02983011_00288-kefiranofaciens	branched-chain amino acid:cation transporter, LIVCS family	2.18667	4.37307e-117		PAK83587-B8W85_03540-kefiri	hypothetical protein	-3.07978	2.78e-135
SDA60952-SAMN02983011_01628-kefiranofaciens	HSP20 family protein	2.18112	4.98208e-95		PAK82203-B8W85_08625-kefiri	ABC transporter permease	-3.07789	1.65e-94
SDA48597-SAMN02983011_00850-kefiranofaciens	Peptidase family M13	2.16996	1.09554e-14		PAK84146-B8W85_01550-kefiri	diaminopimelate epimerase	-3.07384	7.62e-93
SDA67099-SAMN02983011_02052-kefiranofaciens	hypothetical protein	2.16958	7.89445e-47		PAK83793-B8W85_02925-kefiri	cold-shock protein	-3.0714	3.03e-53
SDA63434-SAMN02983011_01825-kefiranofaciens	hypothetical protein	2.16771	7.99247e-20		PAK83099-B8W85_05480-kefiri	amidohydrolase	-3.05389	1.31e-127
SDA50598-SAMN02983011_00993-kefiranofaciens	hypothetical protein	2.16202	1.95156e-19		PAK82925-B8W85_06170-kefiri	terminase	-3.02153	6.31e-194
SDA39886-SAMN02983011_00294-kefiranofaciens	death on curing protein	2.15678	2.21098e-74		PAK83704-B8W85_03330-kefiri	copper-translocating P-type ATPase	-3.02001	9.24e-110
SDA67426-SAMN02983011_02074-kefiranofaciens	Phage integrase family protein	2.15393	4.3979e-37		PAK83703-B8W85_03325-kefiri	copper-binding protein	-3.01973	3.39e-32
SDA66637-SAMN02983011_02020-kefiranofaciens	nucleoside-binding protein	2.15387	1.34303e-68		PAK82762-B8W85_07110-kefiri	MFS transporter	-3.01631	2.96e-56
SDA55430-SAMN02983011_01315-kefiranofaciens	Transposase and inactivated derivatives	2.15278	2.44232e-41		PAK83914-B8W85_02585-kefiri	hypothetical protein	-3.01159	4.54e-147
SDA56181-SAMN02983011_01351-kefiranofaciens	Transcriptional regulator, AbiEi antitoxin, Type IV TA system	2.15225	9.3253e-46		PAK83180-B8W85_05330-kefiri	glycosyl transferase	-2.99878	6.01e-60
SDA65026-SAMN02983011_01933-kefiranofaciens	hypothetical protein	2.1514	4.41085e-68		PAK83633-B8W85_03785-kefiri	MFS transporter	-2.9987	4.07e-108
SDA60295-SAMN02983011_01572-kefiranofaciens	energy-coupling factor transport system ATP-binding protein	2.15122	9.29145e-119		PAK82681-B8W85_07130-kefiri	MFS transporter	-2.9959	1.53e-110
SDA59776-SAMN02983011_01548-kefiranofaciens	plasmid segregation protein ParM	2.15101	5.90067e-46		PAK84318-B8W85_01275-kefiri	2-dehydropantoate 2-reductase	-2.99409	7.93e-68
SDA72635-SAMN02983011_02402-kefiranofaciens	transcriptional activator, Rgg/GadR/MutR family, C-terminal domain-containing protein	2.1469	1.86069e-23		PAK83676-B8W85_03185-kefiri	peptide ABC transporter permease	-2.9893	5.7e-116
SDA41286-SAMN02983011_00421-kefiranofaciens	transcriptional regulator /tRNA-U20-dihydrouridine synthase	2.14462	1.40977e-131		PAK81950-B8W85_09035-kefiri	lysin	-2.9883	2.76e-57
SDA44837-SAMN02983011_00619-kefiranofaciens	adapter protein MecA 1/2	2.14224	2.87806e-87		PAK81053-B8W85_10705-kefiri	metal ABC transporter substrate-binding protein	-2.98765	5.72e-31
SDA63617-SAMN02983011_01835-kefiranofaciens	peptide deformylase	2.14183	1.3485e-37		PAK83913-B8W85_02580-kefiri	ribonuclease P protein component	-2.97809	4.62e-103
SDA49928-SAMN02983011_00949-kefiranofaciens	GTP-binding protein	2.14163	1.19304e-123		PAK83923-B8W85_02630-kefiri	tRNA uridine-5-carboxymethylaminomethyl(34) synthesis enzyme MnmG	-2.9764	1.93e-69
SDA61919-SAMN02983011_01721-kefiranofaciens	CrcB protein	2.13978	4.99286e-42		PAK84565-B8W85_00900-kefiri	A/G-specific adenine glycosylase	-2.97626	4.85e-49
SDA66726-SAMN02983011_02028-kefiranofaciens	hypothetical protein	2.13567	1.41983e-05		PAK84314-B8W85_01255-kefiri	glutamate dehydrogenase	-2.97507	3.32e-126
SDA61911-SAMN02983011_01720-kefiranofaciens	camphor resistance protein CrcB	2.13464	2.42701e-42		PAK84454-B8W85_00325-kefiri	hypothetical protein	-2.96821	4.23e-53
SDA40011-SAMN02983011_00302-kefiranofaciens	oxalyl-CoA decarboxylase	2.13197	2.17428e-126		PAK81917-B8W85_09090-kefiri	NADH-dependent flavin oxidoreductase	-2.96725	4.98e-156
SDA53923-SAMN02983011_01216-kefiranofaciens	hypothetical protein	2.13138	3.35494e-47		PAK84453-B8W85_00320-kefiri	DNA-binding protein	-2.96676	9.73e-46
SDA39919-SAMN02983011_00295-kefiranofaciens	hypothetical protein	2.13134	1.98555e-75		PAK80735-B8W85_11350-kefiri	signal peptidase I	-2.96635	3.49e-59
SDA57859-SAMN02983011_01440-kefiranofaciens	hypothetical protein	2.12688	3.07081e-24		PAK81514-B8W85_09825-kefiri	amino acid:proton symporter	-2.96542	4.25e-103
SDA42922-SAMN02983011_00514-kefiranofaciens	competence protein ComGA	2.12544	4.62532e-34		PAK83239-B8W85_05060-kefiri	peptide chain release factor 3	-2.96241	1.46e-66
SDA67459-SAMN02983011_02078-kefiranofaciens	Replication initiation factor	2.12145	2.05291e-48		PAK83732-B8W85_03485-kefiri	MFS transporter	-2.95953	1.3e-107
SDA59919-SAMN02983011_01560-kefiranofaciens	Initiator Replication protein	2.11677	2.45093e-61		PAK81729-B8W85_09395-kefiri	3-phosphoglycerate dehydrogenase	-2.95281	6.55e-123
SDA72179-SAMN02983011_02384-kefiranofaciens	mRNA interferase YafQ	2.11561	3.81491e-69		PAK80534-B8W85_11700-kefiri	zinc ribbon domain-containing protein	-2.94969	9.26e-64
SDA46333-SAMN02983011_00703-kefiranofaciens	Nicotinamidase-related amidase	2.11187	1.06147e-91		PAK82091-B8W85_08760-kefiri	transporter	-2.94477	2.34e-93
SDA50951-SAMN02983011_01026-kefiranofaciens	Thiol-disulfide isomerase or thioredoxin	2.1088	8.69668e-87		PAK82935-B8W85_06225-kefiri	phage tail protein	-2.93661	4.94e-161
SDA39634-SAMN02983011_00271-kefiranofaciens	DNA polymerase-4	2.10687	6.55189e-123		PAK81506-B8W85_09785-kefiri	uracil permease	-2.93224	2.83e-99
SDA56295-SAMN02983011_01361-kefiranofaciens	PAS/PAC sensor signal transduction histidine kinase	2.10577	4.60085e-134		PAK81516-B8W85_09835-kefiri	hypothetical protein	-2.92735	9.99e-76
SDA56238-SAMN02983011_01356-kefiranofaciens	serine protease Do	2.1049	3.03726e-73		PAK81055-B8W85_10715-kefiri	phosphate ABC transporter ATP-binding protein	-2.92681	8.38e-28
PAK80432-B8W85_11840-kefiri	IS30 family transposase	2.10432	3.63786e-75		PAK83832-B8W85_03130-kefiri	translational GTPase TypA	-2.92387	2.15e-48
SDA41252-SAMN02983011_00416-kefiranofaciens	ATP-dependent Clp protease ATP-binding subunit ClpC	2.10319	2.21214e-95		PAK81725-B8W85_09375-kefiri	L-lactate dehydrogenase	-2.91135	1.5e-102
SDA61108-SAMN02983011_01647-kefiranofaciens	pyroglutamyl-peptidase I . Cysteine peptidase. MEROPS family C15	2.10312	2.3483e-68		PAK83017-B8W85_05625-kefiri	serine hydrolase	-2.90958	1.11e-87
SDA39480-SAMN02983011_00263-kefiranofaciens	thioredoxin	2.10227	2.7276e-54		PAK83678-B8W85_03200-kefiri	GTPase HflX	-2.90033	6.48e-74
SDA65766-SAMN02983011_01975-kefiranofaciens	hypothetical protein	2.09977	3.9885e-27		PAK80783-B8W85_11235-kefiri	peptide ABC transporter ATP-binding protein	-2.89856	7.56e-76
SDA37046-SAMN02983011_00023-kefiranofaciens	hypothetical protein	2.09521	2.079e-41		PAK84560-B8W85_00875-kefiri	bifunctional folylpolyglutamate synthase/dihydrofolate synthase	-2.89598	6.4e-65
SDA67115-SAMN02983011_02054-kefiranofaciens	plasmid segregation protein ParM	2.09444	9.92004e-90		PAK82087-B8W85_08740-kefiri	hypothetical protein	-2.88954	1.15e-124
SDA71762-SAMN02983011_02365-kefiranofaciens	amino acid ABC transporter membrane protein 2, PAAT family	2.09122	1.04727e-101		PAK83675-B8W85_03180-kefiri	peptide ABC transporter permease	-2.88326	1.02e-100
SDA58924-SAMN02983011_01501-kefiranofaciens	Signal transduction histidine kinase	2.0907	4.76973e-69		PAK81637-B8W85_09525-kefiri	DNA-directed RNA polymerase subunit beta'	-2.88295	6.33e-60
SDA37337-SAMN02983011_00098-kefiranofaciens	glucose uptake protein	2.08626	1.00907e-26		PAK83733-B8W85_03490-kefiri	transcriptional regulator	-2.88068	1.44e-76
SDA37626-SAMN02983011_00148-kefiranofaciens	cysteine synthase A	2.08625	5.14854e-164		B8W85_02455-B8W85_02455-kefiri	surface layer protein SlpB	-2.87986	6.71e-88
SDA37582-SAMN02983011_00140-kefiranofaciens	molecular chaperone DnaJ	2.08278	4.34062e-91		PAK84557-B8W85_00860-kefiri	ECF transporter S component	-2.87865	1.04e-72
SDA61898-SAMN02983011_01718-kefiranofaciens	amino acid/polyamine/organocation transporter, APC superfamily	2.0797	4.75191e-71		PAK83612-B8W85_03680-kefiri	hypothetical protein	-2.87588	4.34e-36
SDA38122-SAMN02983011_00212-kefiranofaciens	DNA-(apurinic or apyrimidinic site) lyase /endonuclease III	2.07523	7.14777e-57		PAK81732-B8W85_09415-kefiri	dihydroorotase	-2.87259	1.63e-39
SDA74360-SAMN02983011_02486-kefiranofaciens	hypothetical protein	2.07438	3.04831e-34		PAK84014-B8W85_01940-kefiri	peptide ABC transporter substrate-binding protein	-2.87138	1.55e-117
SDA42988-SAMN02983011_00519-kefiranofaciens	competence protein ComGF	2.07416	6.08379e-23		PAK83680-B8W85_03210-kefiri	quinone oxidoreductase	-2.87115	1.84e-89
SDA53990-SAMN02983011_01222-kefiranofaciens	ATP-dependent Clp protease ATP-binding subunit ClpE	2.06952	2.26094e-154		B8W85_08380-B8W85_08380-kefiri	MFS transporter	-2.86705	5.16e-95
SDA50280-SAMN02983011_00956-kefiranofaciens	Subtilase family protein	2.065	4.38416e-45		PAK82205-B8W85_08635-kefiri	argininosuccinate synthase	-2.86703	2.84e-98
SDA67452-SAMN02983011_02077-kefiranofaciens	hypothetical protein	2.06413	1.18402e-23		PAK80787-B8W85_11240-kefiri	amino acid ABC transporter permease	-2.86361	1.96e-91
SDA45389-SAMN02983011_00666-kefiranofaciens	ribose-5-phosphate isomerase	2.06334	3.57253e-158		PAK84259-B8W85_00970-kefiri	glycerol-3-phosphate ABC transporter ATP-binding protein	-2.86151	8.35e-50
SDA64534-SAMN02983011_01903-kefiranofaciens	NUDIX domain-containing protein	2.06239	1.80205e-64		PAK81941-B8W85_08975-kefiri	histidine phosphatase family protein	-2.86011	2.34e-77
SDA68791-SAMN02983011_02163-kefiranofaciens	hypothetical protein	2.06137	5.16665e-07		PAK81248-B8W85_10285-kefiri	fructose permease	-2.85905	3.29e-72
SDA68716-SAMN02983011_02156-kefiranofaciens	LPXTG-motif cell wall anchor domain-containing protein	2.05626	1.91986e-16		PAK83792-B8W85_02920-kefiri	isoleucine--tRNA ligase	-2.85314	2.3e-82
SDA65049-SAMN02983011_01935-kefiranofaciens	Cell wall-associated hydrolase, NlpC family	2.0535	1.65735e-61		PAK84301-B8W85_01180-kefiri	hypothetical protein	-2.85223	1.79e-48
SDA60309-SAMN02983011_01573-kefiranofaciens	energy-coupling factor transport system ATP-binding protein	2.05254	1.74459e-145		PAK82936-B8W85_06230-kefiri	hypothetical protein	-2.85149	3.64e-150
SDA38112-SAMN02983011_00211-kefiranofaciens	DNA replication protein	2.05217	2.37785e-65		PAK82924-B8W85_06165-kefiri	terminase	-2.84889	6.24e-172
SDA62890-SAMN02983011_01781-kefiranofaciens	Protein of unknown function	2.04722	2.84367e-36		PAK82515-B8W85_08005-kefiri	metallophosphoesterase	-2.84785	1.61e-59
SDA37040-SAMN02983011_00021-kefiranofaciens	Protein of unknown function	2.04439	8.8097e-41		PAK84319-B8W85_01280-kefiri	prephenate dehydratase	-2.8469	2.29e-62
SDA54938-SAMN02983011_01276-kefiranofaciens	Acetyltransferase (GNAT) family protein	2.04335	1.25557e-07		PAK82894-B8W85_06480-kefiri	amino acid permease	-2.84177	3.81e-67
SDA71267-SAMN02983011_02342-kefiranofaciens	Helix-turn-helix domain-containing protein	2.0433	2.91657e-35		PAK82758-B8W85_07090-kefiri	LytTR family transcriptional regulator	-2.84162	4.46e-79
SDA56319-SAMN02983011_01364-kefiranofaciens	hypothetical protein	2.04096	3.00666e-36		B8W85_01190-B8W85_01190-kefiri	aromatic amino acid aminotransferase	-2.8404	1.51e-97
SDA54002-SAMN02983011_01223-kefiranofaciens	hypothetical protein	2.04004	1.10816e-95		PAK84397-B8W85_00030-kefiri	DEAD/DEAH box helicase	-2.83161	8.97e-110
SDA43747-SAMN02983011_00582-kefiranofaciens	hypothetical protein	2.03838	1.16626e-66		PAK82689-B8W85_07175-kefiri	glycosyl transferase	-2.82826	1.3e-73
SDA53892-SAMN02983011_01213-kefiranofaciens	Uncharacterized membrane protein	2.03807	1.06223e-72		PAK81951-B8W85_09040-kefiri	hypothetical protein	-2.82798	1.67e-90
SDA71785-SAMN02983011_02367-kefiranofaciens	amino acid ABC transporter substrate-binding protein, PAAT family	2.03651	1.26933e-83		PAK83094-B8W85_05455-kefiri	ABC transporter substrate-binding protein	-2.82673	5.3e-168
SDA59224-SAMN02983011_01524-kefiranofaciens	Regulator of protease activity HflC, stomatin/prohibitin superfamily	2.03565	1.16282e-103		PAK82937-B8W85_06235-kefiri	hypothetical protein	-2.82406	8.22e-142
SDA58859-SAMN02983011_01496-kefiranofaciens	transcriptional regulator, HxlR family	2.03563	8.39148e-59		PAK81437-B8W85_09935-kefiri	hypothetical protein	-2.824	2.16e-35
SDA45400-SAMN02983011_00667-kefiranofaciens	ribokinase	2.03131	1.1796e-160		PAK83511-B8W85_03900-kefiri	amino acid permease	-2.81296	8.97e-59
SDA67124-SAMN02983011_02055-kefiranofaciens	hypothetical protein	2.02992	2.12302e-68		PAK83925-B8W85_02640-kefiri	signal peptidase I	-2.81241	2.49e-121
SDA47415-SAMN02983011_00789-kefiranofaciens	protein AbiQ	2.02857	3.92361e-53		PAK83279-B8W85_04595-kefiri	hydroxymethylglutaryl-CoA reductase, degradative	-2.80911	3.19e-77
SDA67443-SAMN02983011_02076-kefiranofaciens	hypothetical protein	2.02804	3.44111e-12		PAK84523-B8W85_00680-kefiri	ribonuclease HII	-2.80893	8.41e-82
SDA49753-SAMN02983011_00925-kefiranofaciens	Excinuclease ABC subunit C	2.02747	4.81789e-129		PAK83715-B8W85_03400-kefiri	lipase	-2.80732	7.9e-66
SDA59905-SAMN02983011_01559-kefiranofaciens	replicative DNA helicase	2.02635	1.33944e-67		PAK83433-B8W85_04425-kefiri	class 1b ribonucleoside-diphosphate reductase subunit beta	-2.80563	1.06e-100
SDA67214-SAMN02983011_02059-kefiranofaciens	NAD(P)H-binding	2.02479	7.89445e-47		PAK83884-B8W85_02415-kefiri	hypothetical protein	-2.80441	1.62e-95
SDA70742-SAMN02983011_02319-kefiranofaciens	hypothetical protein	2.02367	9.95976e-103		PAK80740-B8W85_11300-kefiri	hypothetical protein	-2.80435	1.53e-23
SDA73105-SAMN02983011_02432-kefiranofaciens	mRNA interferase MazF	2.01922	1.00815e-67		PAK81249-B8W85_10290-kefiri	alcohol dehydrogenase	-2.80302	3.93e-52
SDA73195-SAMN02983011_02436-kefiranofaciens	FMN-binding domain-containing protein	2.0189	1.07685e-65		PAK82659-B8W85_07380-kefiri	UDP-N-acetylglucosamine 1-carboxyvinyltransferase	-2.80287	7.36e-75
SDA43632-SAMN02983011_00573-kefiranofaciens	cysteine desulfurase	2.0142	1.22841e-70		PAK81641-B8W85_09545-kefiri	elongation factor G	-2.80218	4.62e-70
SDA37808-SAMN02983011_00174-kefiranofaciens	Transposase IS116/IS110/IS902 family protein	2.01342	8.23415e-60		PAK81054-B8W85_10710-kefiri	methionine ABC transporter permease	-2.79977	4.58e-16
SDA40540-SAMN02983011_00344-kefiranofaciens	transcriptional regulator, AraC family	2.0134	7.13178e-58		PAK81931-B8W85_09165-kefiri	hypothetical protein	-2.79894	9.56e-51
SDA43732-SAMN02983011_00581-kefiranofaciens	Helix-turn-helix domain-containing protein	2.01226	7.53925e-18		PAK84510-B8W85_00615-kefiri	ribosome biogenesis GTPase Der	-2.798	4.53e-93
SDA63695-SAMN02983011_01844-kefiranofaciens	ATP-binding cassette, subfamily B	2.01221	1.0106e-26		PAK82592-B8W85_07665-kefiri	hypothetical protein	-2.79572	5.91e-88
SDA58176-SAMN02983011_01461-kefiranofaciens	hypothetical protein	2.00916	8.67683e-50		PAK81505-B8W85_09780-kefiri	N-acetyltransferase	-2.79528	2.86e-123
SDA67204-SAMN02983011_02058-kefiranofaciens	DNA-binding transcriptional regulator, GntR family	2.00717	1.48797e-60		PAK82939-B8W85_06260-kefiri	XkdX family protein	-2.79401	4.1e-110
SDA71254-SAMN02983011_02341-kefiranofaciens	Phage integrase family protein	2.00594	1.45077e-24		PAK82933-B8W85_06215-kefiri	molecular chaperone	-2.79394	2.88e-90
SDA53739-SAMN02983011_01199-kefiranofaciens	hypothetical protein	2.00375	2.03869e-101		PAK84140-B8W85_01520-kefiri	4-hydroxy-tetrahydrodipicolinate reductase	-2.78845	2.26e-64
SDA68568-SAMN02983011_02151-kefiranofaciens	putative transposase	2.00351	1.37618e-25		PAK81728-B8W85_09390-kefiri	phosphoserine transaminase	-2.78608	3.01e-105
SDA60330-SAMN02983011_01575-kefiranofaciens	energy-coupling factor transport system substrate-specific component	2.00041	1.42203e-123		PAK82517-B8W85_08015-kefiri	recombinase RecA	-2.78595	3.42e-93
SDA37035-SAMN02983011_00019-kefiranofaciens	hypothetical protein	2.00012	4.15067e-18		PAK81636-B8W85_09520-kefiri	DNA-directed RNA polymerase subunit beta	-2.78497	1.51e-55
SDA41345-SAMN02983011_00427-kefiranofaciens	Ribosomal 50S subunit-recycling heat shock protein, contains S4 domain	1.99954	7.56063e-53		PAK83645-B8W85_03615-kefiri	MFS transporter	-2.78255	2.38e-149
SDA37333-SAMN02983011_00097-kefiranofaciens	Sugar transport protein	1.99639	4.6343e-22		PAK81733-B8W85_09420-kefiri	aspartate carbamoyltransferase	-2.77928	1.1e-41
SDA48193-SAMN02983011_00815-kefiranofaciens	Acetyltransferase (GNAT) family protein	1.99571	6.12634e-49		PAK80532-B8W85_11685-kefiri	hypothetical protein	-2.77752	5.81e-45
SDA43008-SAMN02983011_00520-kefiranofaciens	site-specific DNA-methyltransferase (adenine-specific)	1.99561	5.91843e-84		PAK83635-B8W85_03795-kefiri	hypothetical protein	-2.77739	8.92e-51
SDA67472-SAMN02983011_02079-kefiranofaciens	hypothetical protein	1.9934	1.64871e-56		PAK82770-B8W85_06750-kefiri	PFL family protein	-2.77526	5.38e-67
SDA54123-SAMN02983011_01233-kefiranofaciens	PTS system, glucitol/sorbitol-specific IIA component	1.99326	2.69235e-31		PAK82044-B8W85_08850-kefiri	DNA helicase RecG	-2.77398	5.24e-76
SDA54113-SAMN02983011_01232-kefiranofaciens	PTS system, glucitol/sorbitol-specific IIC component	1.99019	2.21027e-68		B8W85_06240-B8W85_06240-kefiri	hypothetical protein	-2.77103	7.2e-137
SDA62610-SAMN02983011_01775-kefiranofaciens	mRNA interferase YafQ	1.98916	8.34573e-27		PAK83402-B8W85_04265-kefiri	phosphatase	-2.77057	4.64e-122
SDA42431-SAMN02983011_00472-kefiranofaciens	UPF0042 nucleotide-binding protein	1.98654	1.82878e-67		PAK84561-B8W85_00880-kefiri	dihydropteroate synthase	-2.77052	7.79e-41
SDA69634-SAMN02983011_02230-kefiranofaciens	hypothetical protein	1.98523	2.32727e-33		PAK84522-B8W85_00675-kefiri	ribosome biogenesis GTPase YlqF	-2.76968	4.57e-74
SDA54922-SAMN02983011_01275-kefiranofaciens	3-hydroxyisobutyrate dehydrogenase	1.98439	1.21336e-73		PAK83870-B8W85_02335-kefiri	MarR family transcriptional regulator	-2.76851	2.13e-63
SDA64841-SAMN02983011_01918-kefiranofaciens	hypothetical protein	1.98411	2.15497e-72		PAK84519-B8W85_00660-kefiri	hydrolase	-2.76638	4.66e-69
SDA54628-SAMN02983011_01250-kefiranofaciens	hypothetical protein	1.98386	6.90676e-30		PAK82209-B8W85_08655-kefiri	trigger factor	-2.76501	4.52e-129
SDA63460-SAMN02983011_01828-kefiranofaciens	hypothetical protein	1.98362	5.05478e-16		PAK84189-B8W85_01775-kefiri	bifunctional hydroxymethylpyrimidine kinase/phosphomethylpyrimidine kinase	-2.76241	2.18e-121
SDA73392-SAMN02983011_02446-kefiranofaciens	hypothetical protein	1.98355	2.64687e-46		PAK82525-B8W85_08055-kefiri	amino acid ABC transporter permease	-2.76235	1.44e-23
SDA41497-SAMN02983011_00442-kefiranofaciens	hypothetical protein	1.98217	5.81983e-70		PAK81240-B8W85_10245-kefiri	D-alanyl-D-alanine carboxypeptidase	-2.7617	6.06e-09
SDA57754-SAMN02983011_01433-kefiranofaciens	hypothetical protein	1.98215	1.75783e-46		PAK84455-B8W85_00330-kefiri	translation initiation factor IF-2	-2.76077	2.31e-73
SDA37037-SAMN02983011_00020-kefiranofaciens	Acetyltransferase (GNAT) domain-containing protein	1.98083	2.7536e-40		PAK81520-B8W85_09860-kefiri	cell wall-binding protein	-2.75747	2.93e-56
SDA67109-SAMN02983011_02053-kefiranofaciens	hypothetical protein	1.97714	1.40672e-27		PAK80451-B8W85_11830-kefiri	hypothetical protein	-2.75703	6.72e-34
SDA49704-SAMN02983011_00918-kefiranofaciens	hypothetical protein	1.97621	1.91645e-27		PAK83078-B8W85_05365-kefiri	EamA family transporter	-2.75648	4.6e-48
SDA61420-SAMN02983011_01667-kefiranofaciens	hypothetical protein	1.97454	6.64715e-45		B8W85_05945-B8W85_05945-kefiri	hypothetical protein	-2.7546	3.11e-78
SDA46398-SAMN02983011_00707-kefiranofaciens	6-phospho-beta-glucosidase	1.9743	2.6727e-28		PAK82775-B8W85_06775-kefiri	hypothetical protein	-2.7531	2.21e-56
SDA54883-SAMN02983011_01272-kefiranofaciens	hypothetical protein	1.97402	1.70014e-42		PAK83889-B8W85_02440-kefiri	DUF4352 domain-containing protein	-2.751	9.46e-38
SDA67417-SAMN02983011_02073-kefiranofaciens	hypothetical protein	1.9692	2.87864e-33		PAK83027-B8W85_05675-kefiri	ABC-F type ribosomal protection protein	-2.7487	1.63e-62
SDA54102-SAMN02983011_01231-kefiranofaciens	PTS system, glucitol/sorbitol-specific IIC component	1.96751	4.81798e-45		PAK83819-B8W85_03060-kefiri	hypothetical protein	-2.7486	2.21e-61
SDA41520-SAMN02983011_00444-kefiranofaciens	hypothetical protein	1.96743	4.79027e-66		PAK83229-B8W85_05010-kefiri	glycosyltransferase	-2.74737	7.27e-81
SDA65122-SAMN02983011_01941-kefiranofaciens	MerR HTH family regulatory protein	1.96549	4.47254e-95		PAK84559-B8W85_00870-kefiri	GTP cyclohydrolase I FolE	-2.74593	1.77e-38
SDA51530-SAMN02983011_01052-kefiranofaciens	surface layer protein	1.96468	1.76428e-135		PAK84174-B8W85_01695-kefiri	hypothetical protein	-2.7454	2.9e-99
SDA43671-SAMN02983011_00576-kefiranofaciens	hypothetical protein	1.96386	2.58625e-21		PAK83211-B8W85_04910-kefiri	acetyl-CoA carboxylase, biotin carboxyl carrier protein	-2.74208	1.42e-78
SDA57798-SAMN02983011_01436-kefiranofaciens	Threonine/homoserine efflux transporter RhtA	1.96234	2.01212e-115		PAK80346-B8W85_12000-kefiri	transposase	-2.73866	5.68e-65
SDA68074-SAMN02983011_02112-kefiranofaciens	hypothetical protein	1.96174	2.57592e-47		PAK83517-B8W85_03940-kefiri	MFS transporter	-2.73841	6.19e-71
SDA69052-SAMN02983011_02180-kefiranofaciens	signal peptidase I	1.9616	3.83736e-26		PAK84139-B8W85_01515-kefiri	aspartate aminotransferase	-2.73547	9.17e-75
SDA42410-SAMN02983011_00470-kefiranofaciens	excinuclease ABC subunit A	1.96147	1.28183e-61		PAK82995-B8W85_05950-kefiri	hydrolase	-2.733	6.73e-73
SDA66749-SAMN02983011_02030-kefiranofaciens	hypothetical protein	1.96068	3.86624e-29		PAK83707-B8W85_03350-kefiri	CPBP family intramembrane metalloprotease	-2.73285	6.91e-103
SDA37649-SAMN02983011_00152-kefiranofaciens	surface layer protein	1.95582	3.08412e-50		PAK84304-B8W85_01200-kefiri	MFS transporter	-2.73071	2.71e-75
SDA41357-SAMN02983011_00428-kefiranofaciens	transcription-repair coupling factor	1.95439	1.49209e-66		PAK83434-B8W85_04430-kefiri	ribonucleotide-diphosphate reductase subunit alpha	-2.73018	6.86e-88
SDA71560-SAMN02983011_02356-kefiranofaciens	Major Facilitator Superfamily protein	1.9493	4.84984e-55		PAK84315-B8W85_01260-kefiri	hypothetical protein	-2.72952	2.92e-116
SDA47265-SAMN02983011_00775-kefiranofaciens	penicillin-binding protein 2B	1.94898	3.23377e-123		PAK82581-B8W85_07950-kefiri	30S ribosomal protein S19	-2.72777	6.08e-44
SDA40508-SAMN02983011_00341-kefiranofaciens	transcription antitermination protein nusG	1.948	2.56207e-81		PAK81933-B8W85_09175-kefiri	exonuclease sbcCD subunit D	-2.7273	4.94e-45
SDA57811-SAMN02983011_01437-kefiranofaciens	Threonine/homoserine efflux transporter RhtA	1.94691	8.12069e-130		PAK82560-B8W85_07845-kefiri	30S ribosomal protein S11	-2.72429	1.93e-56
SDA54898-SAMN02983011_01273-kefiranofaciens	hypothetical protein	1.94585	1.03738e-18		PAK82606-B8W85_07735-kefiri	hypothetical protein	-2.7236	5.14e-38
SDA37559-SAMN02983011_00137-kefiranofaciens	heat-inducible transcription repressor HrcA	1.9445	2.97737e-65		PAK84272-B8W85_01035-kefiri	oligopeptide ABC transporter substrate-binding protein	-2.72274	9.92e-94
SDA69642-SAMN02983011_02231-kefiranofaciens	hypothetical protein	1.9422	2.66978e-18		PAK80856-B8W85_11070-kefiri	hypothetical protein	-2.72265	4.83e-71
SDA44889-SAMN02983011_00624-kefiranofaciens	ATP-dependent Clp protease ATP-binding subunit ClpE	1.94094	5.18057e-143		PAK82891-B8W85_06465-kefiri	hypothetical protein	-2.72149	4.48e-67
SDA67131-SAMN02983011_02056-kefiranofaciens	hypothetical protein	1.93867	2.65814e-42		PAK83322-B8W85_04820-kefiri	molecular chaperone Hsp33	-2.71995	1.34e-59
SDA53850-SAMN02983011_01209-kefiranofaciens	transcriptional activator, Rgg/GadR/MutR family, C-terminal domain-containing protein	1.9385	9.0951e-49		PAK84483-B8W85_00480-kefiri	UDP kinase	-2.71979	3.79e-65
SDA50423-SAMN02983011_00972-kefiranofaciens	transcriptional regulator, LacI family	1.93791	4.8125e-101		PAK82898-B8W85_06500-kefiri	methionine adenosyltransferase	-2.71861	3.07e-97
SDA50287-SAMN02983011_00957-kefiranofaciens	Subtilase family protein	1.9376	2.6508e-52		PAK82776-B8W85_06780-kefiri	hypothetical protein	-2.71793	4.54e-112
SDA73365-SAMN02983011_02443-kefiranofaciens	hypothetical protein	1.93697	4.52074e-36		PAK82750-B8W85_07050-kefiri	hypothetical protein	-2.71686	1.09e-61
SDA71297-SAMN02983011_02344-kefiranofaciens	hypothetical protein	1.93659	6.33796e-23		PAK82938-B8W85_06255-kefiri	hypothetical protein	-2.71359	1.07e-155
SDA50440-SAMN02983011_00974-kefiranofaciens	protein of unknown function	1.93552	5.09959e-50		PAK84138-B8W85_01510-kefiri	aspartate-semialdehyde dehydrogenase	-2.71178	9.97e-108
SDA46471-SAMN02983011_00712-kefiranofaciens	hypothetical protein	1.93449	1.37328e-30		B8W85_05890-B8W85_05890-kefiri	hypothetical protein	-2.711	7.53e-74
SDA70128-SAMN02983011_02272-kefiranofaciens	Cag pathogenicity island, type IV secretory system	1.93347	1.70053e-96		PAK84520-B8W85_00665-kefiri	Tat pathway signal protein	-2.70898	1.08e-67
SDA46319-SAMN02983011_00702-kefiranofaciens	nicotinate phosphoribosyltransferase	1.93337	2.97525e-122		PAK83619-B8W85_03715-kefiri	ribonucleoside-triphosphate reductase, adenosylcobalamin-dependent	-2.70872	7.67e-114
SDA49440-SAMN02983011_00889-kefiranofaciens	Linear amide C-N hydrolases, choloylglycine hydrolase family	1.93144	7.56487e-07		PAK82572-B8W85_07905-kefiri	30S ribosomal protein S14	-2.70839	1.93e-65
SDA37048-SAMN02983011_00024-kefiranofaciens	DNA-damage-inducible protein J	1.93083	4.4308e-49		PAK83093-B8W85_05450-kefiri	glutamine ABC transporter ATP-binding protein	-2.70805	1.82e-131
SDA48205-SAMN02983011_00816-kefiranofaciens	hypothetical protein	1.9281	3.30006e-23		PAK82539-B8W85_07740-kefiri	23S rRNA (uracil-5-)-methyltransferase RumA	-2.70643	4.48e-88
SDA37066-SAMN02983011_00031-kefiranofaciens	AAA domain-containing protein	1.92518	1.91074e-41		PAK82774-B8W85_06770-kefiri	hypothetical protein	-2.7053	1.06e-57
SDA50609-SAMN02983011_00994-kefiranofaciens	CRP/FNR family transcriptional regulator, anaerobic regulatory protein	1.92487	6.21168e-74		PAK82244-B8W85_08500-kefiri	hypothetical protein	-2.70362	1.53e-15
SDA52427-SAMN02983011_01109-kefiranofaciens	Protein N-acetyltransferase, RimJ/RimL family	1.92162	6.94189e-49		PAK83611-B8W85_03670-kefiri	30S ribosomal protein S14	-2.70024	4.74e-107
SDA37112-SAMN02983011_00048-kefiranofaciens	Lyzozyme M1 (1,4-beta-N-acetylmuramidase), GH25 family	1.92101	4.19681e-70		PAK84563-B8W85_00890-kefiri	GNAT family N-acetyltransferase	-2.69849	8.01e-36
SDA68695-SAMN02983011_02154-kefiranofaciens	hypothetical protein	1.91898	5.44748e-35		PAK84525-B8W85_00690-kefiri	DNA topoisomerase I	-2.69815	3.75e-55
SDA56169-SAMN02983011_01350-kefiranofaciens	Nucleotidyl transferase AbiEii toxin, Type IV TA system	1.91877	9.90318e-31		PAK83210-B8W85_04905-kefiri	beta-ketoacyl-[acyl-carrier-protein] synthase II	-2.69724	2.63e-82
SDA44953-SAMN02983011_00630-kefiranofaciens	regulatory protein	1.91795	8.45417e-57		PAK82905-B8W85_06065-kefiri	multidrug transporter	-2.68919	6.39e-99
SDA37600-SAMN02983011_00143-kefiranofaciens	sortase A	1.91725	3.09112e-74		PAK84144-B8W85_01540-kefiri	diaminopimelate decarboxylase	-2.68907	3.67e-86
SDA37023-SAMN02983011_00014-kefiranofaciens	protein of unknown function	1.91716	2.10064e-47		PAK84170-B8W85_01675-kefiri	multidrug ABC transporter permease	-2.68802	3.96e-32
SDA72164-SAMN02983011_02383-kefiranofaciens	DNA-damage-inducible protein J	1.91673	2.69184e-46		PAK82222-B8W85_08445-kefiri	acetate kinase	-2.68624	6.27e-111
SDA70754-SAMN02983011_02320-kefiranofaciens	Helix-turn-helix domain-containing protein	1.91543	1.83693e-117		PAK82748-B8W85_07040-kefiri	homoserine O-succinyltransferase	-2.68505	1.13e-57
SDA69063-SAMN02983011_02181-kefiranofaciens	hypothetical protein	1.91346	1.01534e-13		PAK82218-B8W85_08700-kefiri	competence protein ComEA	-2.68352	4.65e-27
SDA73571-SAMN02983011_02458-kefiranofaciens	hypothetical protein	1.9134	3.82218e-46		PAK80452-B8W85_11835-kefiri	recombinase RarA	-2.6801	4.49e-44
SDA37082-SAMN02983011_00038-kefiranofaciens	hypothetical protein	1.91278	1.46094e-09		PAK82206-B8W85_08640-kefiri	nucleotide pyrophosphohydrolase	-2.67396	1.03e-72
SDA71774-SAMN02983011_02366-kefiranofaciens	amino acid ABC transporter ATP-binding protein, PAAT family	1.91214	9.11908e-113		PAK84471-B8W85_00420-kefiri	histidine--tRNA ligase	-2.66984	4.57e-62
SDA37054-SAMN02983011_00026-kefiranofaciens	hypothetical protein	1.91187	1.36417e-46		PAK82629-B8W85_07595-kefiri	preprotein translocase subunit SecA	-2.66957	3.52e-104
SDA56272-SAMN02983011_01359-kefiranofaciens	Two-component signal transduction system YycFG, regulatory protein YycI	1.91042	4.71426e-115		PAK82207-B8W85_08645-kefiri	YihA family ribosome biogenesis GTP-binding protein	-2.66908	1.2e-75
SDA37069-SAMN02983011_00032-kefiranofaciens	Phosphotransferase enzyme family protein	1.9104	1.06253e-49		PAK83536-B8W85_04050-kefiri	ammonia permease	-2.66783	4.94e-89
SDA54871-SAMN02983011_01271-kefiranofaciens	hypothetical protein	1.90983	2.92799e-32		PAK81445-B8W85_09975-kefiri	ABC transporter ATP-binding protein	-2.66708	3.48e-92
SDA72346-SAMN02983011_02389-kefiranofaciens	hypothetical protein	1.90756	5.45026e-40		PAK82568-B8W85_07885-kefiri	30S ribosomal protein S5	-2.66644	1.68e-51
SDA73561-SAMN02983011_02457-kefiranofaciens	Uncharacterized membrane protein YeaQ/YmgE, transglycosylase-associated protein family	1.907	3.10401e-62		PAK84456-B8W85_00335-kefiri	ribosome-binding factor A	-2.65938	5.55e-74
SDA37072-SAMN02983011_00033-kefiranofaciens	Phosphorylase superfamily protein	1.89939	1.9162e-46		PAK83091-B8W85_05440-kefiri	polar amino acid ABC transporter permease	-2.65912	3.6e-75
SDA57874-SAMN02983011_01441-kefiranofaciens	Helix-turn-helix domain-containing protein	1.89731	5.46951e-33		PAK84395-B8W85_00020-kefiri	DNA polymerase IV	-2.65756	4.42e-79
SDA62006-SAMN02983011_01733-kefiranofaciens	sodium/proton antiporter, CPA1 family	1.89723	1.42737e-85		PAK83410-B8W85_04305-kefiri	aminopeptidase	-2.6556	2.74e-89
SDA73540-SAMN02983011_02455-kefiranofaciens	Asp23 family, cell envelope-related function	1.89694	1.77183e-60		PAK84558-B8W85_00865-kefiri	dihydroneopterin aldolase	-2.65114	2.95e-27
SDA55341-SAMN02983011_01309-kefiranofaciens	hypothetical protein	1.89682	1.56486e-34		PAK80533-B8W85_11690-kefiri	hypothetical protein	-2.6496	2.25e-67
SDA45363-SAMN02983011_00664-kefiranofaciens	anchor	1.89527	6.43741e-93		PAK83092-B8W85_05445-kefiri	amino acid ABC transporter permease	-2.6489	6.85e-101
SDA37567-SAMN02983011_00138-kefiranofaciens	molecular chaperone GrpE	1.8945	7.9363e-77		PAK83018-B8W85_05630-kefiri	hypothetical protein	-2.64744	1.31e-72
SDA48406-SAMN02983011_00835-kefiranofaciens	TraX protein	1.89183	7.69625e-28		PAK84060-B8W85_02185-kefiri	ribosome biogenesis GTPase YqeH	-2.64732	1.02e-48
SDA59763-SAMN02983011_01547-kefiranofaciens	hypothetical protein	1.89182	2.57888e-15		PAK84302-B8W85_01185-kefiri	DUF421 domain-containing protein	-2.64656	2.73e-73
SDA51965-SAMN02983011_01098-kefiranofaciens	Acetyltransferase (GNAT) family protein	1.89167	1.81621e-61		PAK82690-B8W85_07180-kefiri	ribonucleotide reductase assembly protein NrdI	-2.64381	6.42e-90
SDA68557-SAMN02983011_02150-kefiranofaciens	hypothetical protein	1.89141	3.61968e-33		PAK82573-B8W85_07910-kefiri	50S ribosomal protein L5	-2.64348	4.31e-53
SDA53748-SAMN02983011_01200-kefiranofaciens	hypothetical protein	1.89121	1.18546e-61		B8W85_09020-B8W85_09020-kefiri	permease	-2.64298	7.89e-50
SDA56215-SAMN02983011_01354-kefiranofaciens	Helix-turn-helix	1.89105	4.77906e-31		PAK83179-B8W85_05325-kefiri	hypothetical protein	-2.64169	6.57e-64
SDA61369-SAMN02983011_01659-kefiranofaciens	Cu+-exporting ATPase	1.88944	5.68256e-83		PAK84396-B8W85_00025-kefiri	DHH family phosphoesterase	-2.64047	1.32e-85
SDA44943-SAMN02983011_00629-kefiranofaciens	hypothetical protein	1.889	9.10024e-66		PAK83796-B8W85_02940-kefiri	5'-methylthioadenosine/S-adenosylhomocysteine nucleosidase	-2.63869	4.12e-55
SDA56012-SAMN02983011_01338-kefiranofaciens	HNH endonuclease	1.88607	1.88098e-58		PAK82813-B8W85_06565-kefiri	hypothetical protein	-2.63827	1.15e-57
SDA68126-SAMN02983011_02118-kefiranofaciens	NAD(P)H-dependent FMN reductase	1.88335	7.67936e-63		PAK83582-B8W85_03515-kefiri	hypothetical protein	-2.63792	8.69e-56
SDA44984-SAMN02983011_00633-kefiranofaciens	hypothetical protein	1.88112	3.35503e-34		PAK82596-B8W85_07685-kefiri	sodium:proton antiporter	-2.63758	3.54e-53
SDA68134-SAMN02983011_02119-kefiranofaciens	protein-tyrosine phosphatase	1.88023	5.944e-74		PAK84142-B8W85_01530-kefiri	N-acetyldiaminopimelate deacetylase	-2.63752	4.42e-80
SDA54640-SAMN02983011_01251-kefiranofaciens	hypothetical protein	1.87766	3.56358e-38		PAK82093-B8W85_08770-kefiri	ABC transporter substrate-binding protein	-2.63723	1.12e-22
SDA73990-SAMN02983011_02473-kefiranofaciens	hypothetical protein	1.87565	2.59639e-52		PAK84079-B8W85_02280-kefiri	phenylalanine--tRNA ligase subunit beta	-2.63468	3.88e-52
SDA56305-SAMN02983011_01362-kefiranofaciens	two-component system, OmpR family, response regulator VicR	1.87451	2.61555e-49		PAK83558-B8W85_04135-kefiri	ABC transporter	-2.63443	1.91e-65
SDA59531-SAMN02983011_01528-kefiranofaciens	hypothetical protein	1.87399	1.35041e-21		PAK83323-B8W85_04825-kefiri	tRNA dihydrouridine synthase DusB	-2.63376	5.15e-68
SDA37418-SAMN02983011_00114-kefiranofaciens	ATP-binding cassette, subfamily B	1.87328	1.49538e-37		PAK82747-B8W85_07035-kefiri	O-acetylhomoserine aminocarboxypropyltransferase	-2.63294	7.42e-77
SDA37020-SAMN02983011_00013-kefiranofaciens	protein of unknown function	1.87216	3.31559e-53		PAK81928-B8W85_09150-kefiri	hypothetical protein	-2.63045	1.95e-54
SDA50446-SAMN02983011_00975-kefiranofaciens	alpha-galactosidase	1.87172	1.5688e-98		PAK82580-B8W85_07945-kefiri	50S ribosomal protein L22	-2.62867	7.9e-26
SDA61395-SAMN02983011_01663-kefiranofaciens	hypothetical protein	1.86795	1.57181e-27		PAK82050-B8W85_08885-kefiri	signal recognition particle protein	-2.62848	1.61e-84
SDA37631-SAMN02983011_00149-kefiranofaciens	homoserine O-succinyltransferase	1.86734	1.14006e-83		PAK83046-B8W85_05785-kefiri	hypothetical protein	-2.62713	4.85e-147
SDA48830-SAMN02983011_00869-kefiranofaciens	Glycosyl hydrolase family 36 N-terminal domain-containing protein	1.86685	4.02217e-47		PAK84143-B8W85_01535-kefiri	2,3,4,5-tetrahydropyridine-2,6-dicarboxylate N-acetyltransferase	-2.62616	1.15e-84
SDA71521-SAMN02983011_02353-kefiranofaciens	Helix-turn-helix of DDE superfamily endonuclease	1.86563	5.65899e-73		PAK84141-B8W85_01525-kefiri	4-hydroxy-tetrahydrodipicolinate synthase	-2.62579	8.66e-92
SDA42960-SAMN02983011_00517-kefiranofaciens	competence protein ComGD	1.86314	1.16416e-21		PAK81740-B8W85_09220-kefiri	mannonate dehydratase	-2.6219	9.16e-78
SDA48793-SAMN02983011_00866-kefiranofaciens	hypothetical protein	1.85871	7.85876e-52		PAK82591-B8W85_07660-kefiri	hypothetical protein	-2.62167	5.49e-31
SDA67883-SAMN02983011_02103-kefiranofaciens	surface layer protein	1.85844	1.00314e-56		PAK83869-B8W85_02330-kefiri	cell wall anchor protein	-2.61978	3.81e-68
SDA55037-SAMN02983011_01284-kefiranofaciens	prevent-host-death family protein	1.85821	2.75069e-38		PAK82966-B8W85_05880-kefiri	RND transporter	-2.61942	3.43e-58
SDA68514-SAMN02983011_02146-kefiranofaciens	transcriptional regulator	1.85758	1.21906e-12		PAK82751-B8W85_07055-kefiri	amidohydrolase	-2.61805	2.2e-87
SDA61358-SAMN02983011_01657-kefiranofaciens	Cupredoxin-like domain-containing protein	1.8574	8.64886e-78		PAK84078-B8W85_02275-kefiri	phenylalanine--tRNA ligase subunit alpha	-2.61801	1.63e-51
SDA45288-SAMN02983011_00658-kefiranofaciens	transcriptional regulator, DeoR family	1.85671	2.84839e-30		PAK82779-B8W85_06795-kefiri	hypothetical protein	-2.61763	2.51e-44
SDA61904-SAMN02983011_01719-kefiranofaciens	Uncharacterized protein, pyridoxamine 5'-phosphate oxidase (PNPOx-like) family	1.8536	2.2651e-40		B8W85_05340-B8W85_05340-kefiri	MFS transporter	-2.61556	7.97e-119
SDA73384-SAMN02983011_02445-kefiranofaciens	hypothetical protein	1.85345	1.04633e-22		PAK81246-B8W85_10275-kefiri	glucose-6-phosphate isomerase	-2.61459	1.27e-72
SDA37073-SAMN02983011_00034-kefiranofaciens	Phosphorylase superfamily protein	1.85314	3.34973e-63		PAK81403-B8W85_10040-kefiri	chromosome partitioning protein ParB	-2.6129	5.57e-51
SDA41458-SAMN02983011_00438-kefiranofaciens	amino acid/polyamine/organocation transporter, APC superfamily (TC 2.A.3)	1.85266	1.64388e-132		PAK84472-B8W85_00425-kefiri	aspartate--tRNA ligase	-2.60977	3.34e-81
SDA69905-SAMN02983011_02248-kefiranofaciens	Putative adhesin	1.85159	3.60012e-24		PAK83209-B8W85_04900-kefiri	3-oxoacyl-[acyl-carrier-protein] reductase	-2.60942	6.04e-83
SDA74261-SAMN02983011_02482-kefiranofaciens	ABC-2 type transport system ATP-binding protein	1.85101	1.52978e-44		PAK83595-B8W85_03580-kefiri	C4-dicarboxylate ABC transporter	-2.60927	2.16e-101
SDA70135-SAMN02983011_02273-kefiranofaciens	hypothetical protein	1.84991	7.15397e-175		PAK81947-B8W85_09005-kefiri	membrane protein	-2.60714	1.43e-68
SDA40037-SAMN02983011_00304-kefiranofaciens	formyl-CoA transferase	1.84954	2.7683e-60		PAK81930-B8W85_09160-kefiri	hypothetical protein	-2.60507	1.92e-72
SDA53100-SAMN02983011_01167-kefiranofaciens	hypothetical protein	1.84894	2.16993e-62		PAK82590-B8W85_07655-kefiri	transposase	-2.60368	2.35e-93
SDA53144-SAMN02983011_01171-kefiranofaciens	Family 4 glycosyl hydrolase C-terminal domain-containing protein	1.84815	3.10725e-55		PAK83924-B8W85_02635-kefiri	MFS transporter	-2.6036	8.11e-66
SDA52649-SAMN02983011_01130-kefiranofaciens	Uncharacterized membrane protein YcaP, DUF421 family	1.84515	2.16989e-64		PAK83171-B8W85_05285-kefiri	MFS transporter	-2.6032	1.14e-67
SDA67196-SAMN02983011_02057-kefiranofaciens	FAD binding domain-containing protein	1.84423	1.16328e-55		PAK82514-B8W85_08000-kefiri	DNA mismatch repair protein MutS	-2.59981	3.6e-60
SDA50523-SAMN02983011_00983-kefiranofaciens	conserved hypothetical protein (putative transposase or invertase)	1.84237	1.25003e-76		PAK82211-B8W85_08665-kefiri	hypothetical protein	-2.59872	1.36e-46
SDA48473-SAMN02983011_00840-kefiranofaciens	hypothetical protein	1.84179	3.08514e-20		PAK84061-B8W85_02190-kefiri	RNA-binding protein	-2.5978	1.62e-24
SDA72094-SAMN02983011_02378-kefiranofaciens	Nucleotidyl transferase AbiEii toxin, Type IV TA system	1.84149	1.7135e-40		PAK84070-B8W85_02235-kefiri	DNA-binding response regulator	-2.59755	1.5e-60
SDA49943-SAMN02983011_00951-kefiranofaciens	Transposase	1.84143	1.36698e-15		PAK84524-B8W85_00685-kefiri	DNA-processing protein DprA	-2.59159	2.49e-45
SDA60321-SAMN02983011_01574-kefiranofaciens	energy-coupling factor transport system permease protein	1.83949	4.23192e-143		PAK83912-B8W85_02575-kefiri	50S ribosomal protein L34	-2.59021	1.06e-76
SDA44848-SAMN02983011_00620-kefiranofaciens	regulatory protein spx	1.83883	2.86019e-52		PAK83308-B8W85_04740-kefiri	ATP-dependent RNA helicase	-2.59012	1.18e-68
SDA74083-SAMN02983011_02478-kefiranofaciens	DNA-binding protein HU-beta	1.83871	1.11347e-37		PAK82538-B8W85_08120-kefiri	30S ribosomal protein S4	-2.58561	1.4e-105
SDA52812-SAMN02983011_01143-kefiranofaciens	Ribosomal protein S18 acetylase RimI	1.83828	1.22104e-51		PAK82571-B8W85_07900-kefiri	30S ribosomal protein S8	-2.58451	6.29e-81
SDA48817-SAMN02983011_00868-kefiranofaciens	Melibiase	1.83786	3.88902e-08		PAK82840-B8W85_06710-kefiri	50S ribosomal protein L33	-2.584	2.34e-55
SDA45608-SAMN02983011_00686-kefiranofaciens	GMP synthase-Glutamine amidotransferase	1.83567	8.84862e-46		PAK82687-B8W85_07160-kefiri	transporter	-2.58344	8.09e-66
SDA70414-SAMN02983011_02297-kefiranofaciens	DNA-binding transcriptional regulator, ArsR family	1.83287	2.67847e-27		PAK81247-B8W85_10280-kefiri	glyoxalase/bleomycin resistance/dioxygenase family protein	-2.58282	9.93e-72
SDA63328-SAMN02983011_01814-kefiranofaciens	Fic/DOC family protein	1.8328	1.91144e-50		PAK83400-B8W85_04250-kefiri	SprT family protein	-2.58275	9.15e-78
SDA37788-SAMN02983011_00171-kefiranofaciens	Peptidase family M23	1.83204	2.3324e-103		PAK83295-B8W85_04675-kefiri	sugar-phosphatase	-2.58255	3.84e-66
SDA50431-SAMN02983011_00973-kefiranofaciens	PTS system, cellobiose-specific IIC component	1.83133	1.52847e-64		PAK84481-B8W85_00470-kefiri	phosphate starvation-inducible protein PhoH	-2.5823	1.75e-63
SDA37976-SAMN02983011_00195-kefiranofaciens	hypothetical protein	1.83091	4.69186e-48		PAK84251-B8W85_00930-kefiri	amino acid transporter	-2.58222	6.94e-52
SDA48122-SAMN02983011_00809-kefiranofaciens	DNA-3-methyladenine glycosylase III	1.83066	4.82341e-68		PAK82693-B8W85_07195-kefiri	peptidase	-2.58026	4.64e-122
SDA68930-SAMN02983011_02168-kefiranofaciens	hypothetical protein	1.83018	7.56634e-35		PAK82637-B8W85_07635-kefiri	amino acid permease	-2.57987	1.97e-100
SDA40697-SAMN02983011_00358-kefiranofaciens	Mg2+-importing ATPase	1.8297	6.77774e-57		PAK80738-B8W85_11365-kefiri	carbamoyl phosphate synthase small subunit	-2.57935	1.92e-41
SDA63633-SAMN02983011_01837-kefiranofaciens	Helicase conserved C-terminal domain-containing protein	1.82867	9.52949e-103		PAK82632-B8W85_07610-kefiri	ATP-dependent DNA helicase	-2.57915	3.06e-54
SDA50298-SAMN02983011_00958-kefiranofaciens	Fn3-like domain-containing protein	1.82591	3.19078e-75		PAK82628-B8W85_07590-kefiri	peptide chain release factor 2	-2.57782	4.41e-86
SDA63651-SAMN02983011_01839-kefiranofaciens	Amino acid permease	1.82539	5.25466e-49		PAK83777-B8W85_02835-kefiri	DNA translocase FtsK	-2.57778	7.79e-74
SDA56022-SAMN02983011_01339-kefiranofaciens	putative hydrolases of HD superfamily	1.82501	9.68861e-56		PAK82562-B8W85_07855-kefiri	50S ribosomal protein L36	-2.57739	3.03e-57
SDA52439-SAMN02983011_01110-kefiranofaciens	Uncharacterized membrane protein YdjX, TVP38/TMEM64 family, SNARE-associated domain	1.82423	1.28809e-53		PAK81107-B8W85_10565-kefiri	ADP-ribosylating toxin	-2.57708	4.32e-72
SDA57230-SAMN02983011_01418-kefiranofaciens	Nicotinamidase-related amidase	1.82336	9.48761e-51		PAK82522-B8W85_08040-kefiri	peptidase M16	-2.57621	2.59e-67
SDA57051-SAMN02983011_01404-kefiranofaciens	5-(carboxyamino)imidazole ribonucleotide synthase	1.82195	3.53673e-42		PAK82974-B8W85_05925-kefiri	ferredoxin--NADP(+) reductase	-2.5759	1.16e-80
SDA40276-SAMN02983011_00321-kefiranofaciens	DNA polymerase-3 subunit gamma/tau	1.82095	8.9983e-188		PAK84316-B8W85_01265-kefiri	peptidase M48 Ste24p	-2.57461	6.34e-117
SDA37093-SAMN02983011_00042-kefiranofaciens	PH domain-containing protein	1.81953	1.38544e-54		PAK84125-B8W85_01440-kefiri	hypothetical protein	-2.57458	3.44e-47
SDA72369-SAMN02983011_02391-kefiranofaciens	Helix-turn-helix domain-containing protein	1.81698	5.1521e-30		PAK82838-B8W85_06700-kefiri	rhomboid family intramembrane serine protease	-2.57298	1.05e-72
SDA59643-SAMN02983011_01537-kefiranofaciens	hypothetical protein	1.81679	6.77694e-49		PAK82047-B8W85_08870-kefiri	chromosome segregation protein SMC	-2.57192	4.79e-54
SDA57741-SAMN02983011_01432-kefiranofaciens	Uncharacterized SAM-binding protein YcdF, DUF218 family	1.81588	2.87987e-91		PAK83025-B8W85_05665-kefiri	esterase	-2.57152	1.57e-37
SDA55883-SAMN02983011_01325-kefiranofaciens	ribonuclease HI	1.81515	3.69288e-62		PAK83320-B8W85_04810-kefiri	hypoxanthine phosphoribosyltransferase	-2.5713	3.3e-79
SDA72109-SAMN02983011_02379-kefiranofaciens	Transcriptional regulator, AbiEi antitoxin, Type IV TA system	1.8138	2.29583e-43		B8W85_09515-B8W85_09515-kefiri	hypothetical protein	-2.56837	5.4e-40
SDA59621-SAMN02983011_01535-kefiranofaciens	hypothetical protein	1.81087	1.00744e-38		PAK83206-B8W85_04885-kefiri	ketoacyl-ACP synthase III	-2.56705	5.97e-74
SDA45377-SAMN02983011_00665-kefiranofaciens	KUP system potassium uptake protein	1.80963	5.22155e-176		PAK83776-B8W85_02830-kefiri	tRNA (uridine(34)/cytosine(34)/5-carboxymethylaminomethyluridine(34)-2'-O)-methyltransferase TrmL	-2.56494	6.1e-64
SDA73551-SAMN02983011_02456-kefiranofaciens	Asp23 family, cell envelope-related function	1.80795	1.08503e-47		PAK83278-B8W85_04590-kefiri	exopolyphosphatase	-2.56397	4.33e-68
SDA41656-SAMN02983011_00458-kefiranofaciens	hypothetical protein	1.80684	6.52061e-32		PAK81061-B8W85_10635-kefiri	S-layer protein	-2.56308	1.79e-73
SDA37089-SAMN02983011_00041-kefiranofaciens	TIGR02452 family protein	1.80544	9.82773e-95		PAK82577-B8W85_07930-kefiri	50S ribosomal protein L29	-2.56158	5.83e-48
SDA72627-SAMN02983011_02401-kefiranofaciens	hypothetical protein	1.80324	1.21162e-67		PAK82686-B8W85_07155-kefiri	aldo/keto reductase	-2.55766	3.27e-67
SDA65061-SAMN02983011_01936-kefiranofaciens	ATPase	1.80275	1.88395e-39		PAK82897-B8W85_06495-kefiri	hypothetical protein	-2.55755	1.28e-63
SDA44459-SAMN02983011_00588-kefiranofaciens	hypothetical protein	1.80187	2.35578e-51		PAK84260-B8W85_00975-kefiri	glycerol-3-phosphate ABC transporter permease	-2.55723	1.26e-33
SDA63703-SAMN02983011_01845-kefiranofaciens	ATP-binding cassette, subfamily B	1.80035	4.60558e-57		PAK83632-B8W85_03780-kefiri	PadR family transcriptional regulator	-2.55617	3.74e-29
SDA63501-SAMN02983011_01832-kefiranofaciens	hypothetical protein	1.79965	7.64876e-49		PAK83553-B8W85_04145-kefiri	cytosine permease	-2.55571	2.2e-70
SDA54909-SAMN02983011_01274-kefiranofaciens	putative ATPase	1.79909	4.0907e-76		PAK84274-B8W85_01045-kefiri	L-glyceraldehyde 3-phosphate reductase	-2.55468	1.77e-109
SDA53839-SAMN02983011_01208-kefiranofaciens	protein of unknown function	1.79898	2.06427e-35		PAK83214-B8W85_04925-kefiri	acetyl-CoA carboxylase subunit beta	-2.5545	2.2e-88
SDA51667-SAMN02983011_01069-kefiranofaciens	Flagellum-specific peptidoglycan hydrolase FlgJ	1.79836	4.45886e-49		PAK82602-B8W85_07715-kefiri	histidine phosphatase family protein	-2.55206	3.76e-55
SDA68534-SAMN02983011_02148-kefiranofaciens	hypothetical protein	1.79816	1.26266e-11		PAK83775-B8W85_02825-kefiri	23S rRNA methyltransferase	-2.55176	1.97e-72
SDA71798-SAMN02983011_02368-kefiranofaciens	AraC-type DNA-binding protein	1.79522	8.08968e-12		PAK81640-B8W85_09540-kefiri	30S ribosomal protein S7	-2.54883	1.69e-77
SDA70983-SAMN02983011_02331-kefiranofaciens	hypothetical protein	1.79337	1.49512e-35		PAK82648-B8W85_07325-kefiri	serine hydroxymethyltransferase	-2.54833	1.58e-75
SDA37428-SAMN02983011_00116-kefiranofaciens	ATP-binding cassette, subfamily B	1.79263	5.18342e-37		PAK83600-B8W85_03610-kefiri	RNA-binding protein	-2.54678	7.07e-29
SDA72358-SAMN02983011_02390-kefiranofaciens	Transposase and inactivated derivatives, IS30 family	1.79259	1.9851e-53		PAK83516-B8W85_03935-kefiri	orotidine 5'-phosphate decarboxylase	-2.54673	4.48e-88
SDA58811-SAMN02983011_01491-kefiranofaciens	L-lactate dehydrogenase	1.79253	1.07095e-68		PAK83228-B8W85_05005-kefiri	teichoic acid glycosylation protein	-2.54655	2.42e-68
SDA40025-SAMN02983011_00303-kefiranofaciens	CoA-transferase family III	1.79161	5.77933e-24		PAK82564-B8W85_07865-kefiri	adenylate kinase	-2.54538	1.35e-85
SDA63517-SAMN02983011_01834-kefiranofaciens	hypothetical protein	1.79157	2.3683e-29		PAK81632-B8W85_09455-kefiri	deoxynucleoside kinase	-2.54469	6.51e-100
SDA56260-SAMN02983011_01358-kefiranofaciens	Phosphoribosyl 1,2-cyclic phosphodiesterase	1.79087	1.07313e-83		PAK82579-B8W85_07940-kefiri	30S ribosomal protein S3	-2.54394	7.75e-45
SDA61352-SAMN02983011_01656-kefiranofaciens	copper transport repressor, CopY/TcrY family	1.7908	4.61072e-62		PAK83208-B8W85_04895-kefiri	ACP S-malonyltransferase	-2.54362	3.78e-87
SDA60340-SAMN02983011_01576-kefiranofaciens	amino acid/polyamine/organocation transporter, APC superfamily	1.79007	1.75191e-117		PAK82684-B8W85_07145-kefiri	hypothetical protein	-2.54211	8.69e-56
SDA59835-SAMN02983011_01553-kefiranofaciens	hypothetical protein	1.78811	2.18848e-06		PAK83319-B8W85_04805-kefiri	tRNA lysidine(34) synthetase TilS	-2.53644	2.75e-66
SDA69659-SAMN02983011_02233-kefiranofaciens	MerR HTH family regulatory protein	1.78809	5.79187e-23		PAK81515-B8W85_09830-kefiri	hypothetical protein	-2.53625	1.81e-58
SDA64183-SAMN02983011_01881-kefiranofaciens	short chain dehydrogenase	1.78668	5.43794e-22		PAK84055-B8W85_02160-kefiri	threonine--tRNA ligase	-2.53591	4.93e-77
SDA59845-SAMN02983011_01554-kefiranofaciens	hypothetical protein	1.78443	5.89564e-11		PAK84031-B8W85_02040-kefiri	arginine--tRNA ligase	-2.53579	1.49e-85
SDA63444-SAMN02983011_01826-kefiranofaciens	hypothetical protein	1.78306	7.8427e-29		PAK83730-B8W85_03475-kefiri	transcriptional regulator	-2.53549	9.36e-34
SDA53198-SAMN02983011_01176-kefiranofaciens	pRiA4b ORF-3-like protein	1.78191	9.33949e-34		PAK82552-B8W85_07805-kefiri	30S ribosomal protein S9	-2.53276	2.68e-107
SDA45008-SAMN02983011_00635-kefiranofaciens	3-hydroxy-3-methylglutaryl-coenzyme A reductase	1.78181	9.39452e-91		PAK81404-B8W85_10045-kefiri	sporulation initiation inhibitor Soj	-2.53156	6.9e-48
SDA39848-SAMN02983011_00290-kefiranofaciens	chaperonin GroES	1.7809	4.37106e-59		PAK81318-B8W85_10190-kefiri	hypothetical protein	-2.53153	2.27e-69
SDA53218-SAMN02983011_01178-kefiranofaciens	hypothetical protein	1.77959	4.13167e-36		PAK84521-B8W85_00670-kefiri	hypothetical protein	-2.53061	5.88e-39
SDA62284-SAMN02983011_01749-kefiranofaciens	hypothetical protein	1.7784	3.02337e-66		PAK83922-B8W85_02625-kefiri	tRNA modification GTPase TrmE	-2.53042	1.88e-76
SDA50962-SAMN02983011_01027-kefiranofaciens	tRNA-binding protein	1.77778	1.83346e-90		PAK83548-B8W85_04115-kefiri	hypothetical protein	-2.53012	1.72e-73
SDA74000-SAMN02983011_02474-kefiranofaciens	hypothetical protein	1.7772	2.88857e-23		PAK84270-B8W85_01025-kefiri	hypothetical protein	-2.52915	1.22e-55
SDA47252-SAMN02983011_00774-kefiranofaciens	Phospho-N-acetylmuramoyl-pentapeptide-transferase	1.77582	3.99427e-66		PAK82570-B8W85_07895-kefiri	50S ribosomal protein L6	-2.52696	8.27e-68
SDA37058-SAMN02983011_00028-kefiranofaciens	hypothetical protein	1.77545	6.51437e-39		PAK82231-B8W85_08490-kefiri	hypothetical protein	-2.52663	4.07e-67
SDA67816-SAMN02983011_02096-kefiranofaciens	CTP synthase	1.77411	6.75147e-154		PAK82749-B8W85_07045-kefiri	hypothetical protein	-2.52622	5.69e-39
SDA56754-SAMN02983011_01382-kefiranofaciens	type I restriction enzyme, R subunit	1.7741	1.77692e-50		PAK84562-B8W85_00885-kefiri	phosphohydrolase	-2.52615	9.43e-28
SDA45019-SAMN02983011_00636-kefiranofaciens	acetyl-CoA C-acetyltransferase	1.77278	1.89227e-128		PAK83289-B8W85_04645-kefiri	ABC transporter ATP-binding protein	-2.52601	5.35e-40
SDA40309-SAMN02983011_00324-kefiranofaciens	hypothetical protein	1.77277	2.19826e-37		PAK81397-B8W85_10010-kefiri	ADP-ribose pyrophosphatase	-2.52533	8.9e-55
SDA55264-SAMN02983011_01302-kefiranofaciens	hypothetical protein	1.77242	1.32446e-36		PAK82097-B8W85_08790-kefiri	phospholipid phosphatase	-2.52123	2.58e-75
SDA67023-SAMN02983011_02044-kefiranofaciens	SIR2-like domain-containing protein	1.77195	5.39517e-42		PAK84262-B8W85_00985-kefiri	ABC transporter substrate-binding protein	-2.5212	1.52e-28
SDA58300-SAMN02983011_01471-kefiranofaciens	protein of unknown function	1.77125	1.77676e-50		PAK83930-B8W85_02665-kefiri	cobalt ABC transporter permease	-2.52034	4.79e-41
SDA63451-SAMN02983011_01827-kefiranofaciens	hypothetical protein	1.76973	2.51033e-22		PAK83287-B8W85_04635-kefiri	hypothetical protein	-2.51962	3.01e-46
SDA42468-SAMN02983011_00475-kefiranofaciens	ATP-dependent Clp protease proteolytic subunit ClpP	1.76891	8.44717e-71		B8W85_03925-B8W85_03925-kefiri	dihydroorotate oxidase	-2.51922	9.65e-91
SDA37010-SAMN02983011_00011-kefiranofaciens	hypothetical protein	1.76885	5.17316e-19		PAK83706-B8W85_03345-kefiri	glyoxalase/bleomycin resistance/extradiol dioxygenase family protein	-2.51918	2.84e-49
SDA53881-SAMN02983011_01212-kefiranofaciens	hypothetical protein	1.76677	1.43139e-38		PAK81935-B8W85_09185-kefiri	hypothetical protein	-2.51849	3.55e-84
SDA40051-SAMN02983011_00305-kefiranofaciens	CoA:oxalate CoA-transferase	1.76655	2.59493e-32		PAK83552-B8W85_04140-kefiri	hypothetical protein	-2.51812	1.58e-41
SDA58765-SAMN02983011_01487-kefiranofaciens	Uncharacterized membrane protein YfhO	1.7653	1.05786e-106		PAK82680-B8W85_07125-kefiri	hypothetical protein	-2.51731	1.98e-66
SDA63468-SAMN02983011_01829-kefiranofaciens	hypothetical protein	1.76487	1.96108e-49		PAK82090-B8W85_08755-kefiri	hypothetical protein	-2.51648	7.92e-44
SDA37125-SAMN02983011_00052-kefiranofaciens	branched-chain amino acid aminotransferase	1.76305	7.28395e-114		PAK82567-B8W85_07880-kefiri	50S ribosomal protein L30	-2.51309	2.3e-49
SDA55875-SAMN02983011_01324-kefiranofaciens	Uncharacterized protein YpuA, DUF1002 family	1.76209	6.48827e-55		PAK84147-B8W85_01555-kefiri	hypothetical protein	-2.51258	7.28e-27
SDA57964-SAMN02983011_01447-kefiranofaciens	transcriptional regulator, LacI family	1.7614	3.71586e-114		PAK84172-B8W85_01685-kefiri	hypothetical protein	-2.51111	6.81e-44
SDA67482-SAMN02983011_02080-kefiranofaciens	hypothetical protein	1.76042	1.83782e-31		PAK84164-B8W85_01645-kefiri	cation transporter	-2.51039	1.61e-47
SDA37063-SAMN02983011_00030-kefiranofaciens	hypothetical protein	1.75972	1.25739e-38		PAK84190-B8W85_01780-kefiri	aldo/keto reductase	-2.51035	9.33e-110
SDA37423-SAMN02983011_00115-kefiranofaciens	ABC transporter	1.75439	1.0325e-69		PAK81402-B8W85_10035-kefiri	DUF951 domain-containing protein	-2.50936	1.21e-65
SDA66800-SAMN02983011_02034-kefiranofaciens	Transposase and inactivated derivatives, IS30 family	1.75386	1.65674e-67		PAK84062-B8W85_02195-kefiri	nicotinic acid mononucleotide adenylyltransferase	-2.50851	1.29e-40
SDA43643-SAMN02983011_00574-kefiranofaciens	thiamine biosynthesis protein ThiI	1.75381	1.89668e-90		PAK81949-B8W85_09030-kefiri	peptidase	-2.50841	1.45e-67
SDA37052-SAMN02983011_00025-kefiranofaciens	Protein of unknown function	1.75343	4.76185e-36		PAK82561-B8W85_07850-kefiri	30S ribosomal protein S13	-2.50756	1.84e-44
SDA43019-SAMN02983011_00521-kefiranofaciens	acetate kinase	1.75154	9.65387e-62		PAK83277-B8W85_04585-kefiri	tryptophan--tRNA ligase	-2.50753	3.67e-68
SDA59556-SAMN02983011_01530-kefiranofaciens	protein of unknown function	1.74874	5.85776e-22		B8W85_06245-B8W85_06245-kefiri	hypothetical protein	-2.50583	8.32e-127
SDA47239-SAMN02983011_00773-kefiranofaciens	UDP-N-acetylmuramoylalanine--D-glutamate ligase	1.74838	1.16953e-107		PAK82790-B8W85_06855-kefiri	MFS transporter	-2.50504	1.16e-43
SDA41325-SAMN02983011_00425-kefiranofaciens	S1 RNA binding domain-containing protein	1.74793	1.49787e-47		PAK83770-B8W85_02800-kefiri	oligoendopeptidase F	-2.5026	1.41e-65
SDA70281-SAMN02983011_02289-kefiranofaciens	6-phospho-beta-glucosidase	1.74598	9.81581e-52		PAK84535-B8W85_00745-kefiri	DNA polymerase III subunit epsilon	-2.50254	3.34e-48
SDA71507-SAMN02983011_02352-kefiranofaciens	hypothetical protein	1.74501	2.86275e-32		PAK83397-B8W85_04235-kefiri	calcium-translocating P-type ATPase, PMCA-type	-2.50248	3.2e-60
SDA41216-SAMN02983011_00412-kefiranofaciens	leader peptidase (prepilin peptidase) / N-methyltransferase	1.74397	9.00971e-13		PAK84534-B8W85_00735-kefiri	diphosphomevalonate decarboxylase	-2.49896	4.06e-43
SDA49412-SAMN02983011_00887-kefiranofaciens	Major Facilitator Superfamily protein	1.74307	3.80221e-21		PAK84501-B8W85_00570-kefiri	ribulose phosphate epimerase	-2.49744	8.51e-44
SDA67635-SAMN02983011_02088-kefiranofaciens	Probable Zinc-ribbon domain-containing protein	1.74262	3.74231e-47		PAK83205-B8W85_04880-kefiri	MarR family transcriptional regulator	-2.49702	7.87e-64
SDA39855-SAMN02983011_00291-kefiranofaciens	hypothetical protein	1.74131	1.33574e-38		PAK81934-B8W85_09180-kefiri	hypothetical protein	-2.49639	2.09e-52
SDA44535-SAMN02983011_00594-kefiranofaciens	uncharacterized protein, YigZ family	1.73897	1.91863e-39		PAK83321-B8W85_04815-kefiri	cell division protein FtsH	-2.49623	2.33e-72
SDA57686-SAMN02983011_01428-kefiranofaciens	HicA toxin of toxin-antitoxin,	1.73892	9.38423e-24		PAK82757-B8W85_07085-kefiri	4-carboxymuconolactone decarboxylase	-2.49506	2.21e-46
SDA58789-SAMN02983011_01489-kefiranofaciens	hypothetical protein	1.73728	2.38044e-34		PAK80338-B8W85_12005-kefiri	ISL3 family transposase	-2.49489	8.03e-67
SDA71499-SAMN02983011_02350-kefiranofaciens	hypothetical protein	1.73683	4.91871e-35		PAK83280-B8W85_04600-kefiri	IpaB/EvcA family protein	-2.49378	2.51e-46
SDA63642-SAMN02983011_01838-kefiranofaciens	Amino acid permease	1.73542	7.53807e-57		PAK82194-B8W85_08575-kefiri	adenine phosphoribosyltransferase	-2.4922	2.79e-86
SDA72066-SAMN02983011_02376-kefiranofaciens	mRNA interferase MazF	1.73514	5.47387e-47		PAK82576-B8W85_07925-kefiri	30S ribosomal protein S17	-2.4914	2.2e-60
SDA42401-SAMN02983011_00469-kefiranofaciens	excinuclease ABC subunit A	1.73513	3.12265e-71		PAK84553-B8W85_00840-kefiri	carbamoyl phosphate synthase	-2.49114	8.72e-62
SDA48183-SAMN02983011_00814-kefiranofaciens	hypothetical protein	1.73499	2.81719e-43		PAK82988-B8W85_06010-kefiri	anion permease	-2.48998	6.75e-75
SDA59609-SAMN02983011_01534-kefiranofaciens	hypothetical protein	1.7347	5.32389e-35		PAK83720-B8W85_03425-kefiri	type II-A CRISPR-associated protein Csn2	-2.48881	1.16e-52
SDA42902-SAMN02983011_00512-kefiranofaciens	VanZ like family protein	1.73421	3.8047e-41		PAK83936-B8W85_02700-kefiri	transcriptional regulator	-2.48836	1.61e-72
SDA64801-SAMN02983011_01914-kefiranofaciens	S-ribosylhomocysteine lyase /quorum-sensing autoinducer 2 (AI-2) synthesis protein LuxS	1.73372	7.02178e-95		PAK83873-B8W85_02350-kefiri	3-hydroxybutyryl-CoA dehydrogenase	-2.48674	4.26e-96
SDA55020-SAMN02983011_01283-kefiranofaciens	toxin-antitoxin system, toxin component, Txe/YoeB family	1.73309	6.82394e-31		PAK82660-B8W85_07385-kefiri	rod shape-determining protein	-2.48573	1.64e-55
SDA63336-SAMN02983011_01815-kefiranofaciens	poly(glycerol-phosphate) alpha-glucosyltransferase	1.73264	5.4231e-43		PAK84398-B8W85_00035-kefiri	alanine--tRNA ligase	-2.4857	7.57e-94
SDA52725-SAMN02983011_01136-kefiranofaciens	PAS domain-containing protein	1.73233	6.81323e-43		PAK80513-B8W85_11740-kefiri	glycosyl transferase	-2.48413	7.36e-31
SDA63477-SAMN02983011_01830-kefiranofaciens	AAA-like domain-containing protein	1.73144	2.45813e-55		PAK84261-B8W85_00980-kefiri	glycerol-3-phosphate ABC transporter permease	-2.48406	1.62e-37
SDA37043-SAMN02983011_00022-kefiranofaciens	hypothetical protein	1.73136	4.92508e-19		PAK83550-B8W85_04125-kefiri	ECF transporter S component	-2.48373	3.03e-88
SDA72767-SAMN02983011_02408-kefiranofaciens	drug resistance transporter, EmrB/QacA subfamily	1.72977	4.63336e-109		PAK82582-B8W85_07955-kefiri	50S ribosomal protein L2	-2.48356	5.82e-57
SDA70146-SAMN02983011_02275-kefiranofaciens	hypothetical protein	1.72966	9.09308e-84		PAK80512-B8W85_11735-kefiri	hypothetical protein	-2.48322	8.35e-45
SDA59595-SAMN02983011_01533-kefiranofaciens	sortase A	1.72963	4.24274e-44		PAK84276-B8W85_01055-kefiri	beta-N-acetylhexosaminidase	-2.4807	2.53e-53
SDA57065-SAMN02983011_01405-kefiranofaciens	5-(carboxyamino)imidazole ribonucleotide mutase	1.72891	6.43659e-26		PAK82511-B8W85_07985-kefiri	Holliday junction branch migration DNA helicase RuvB	-2.47999	1.92e-42
SDA44448-SAMN02983011_00587-kefiranofaciens	Hpr(Ser) kinase/phosphatase	1.72749	8.18162e-105		PAK82513-B8W85_07995-kefiri	DNA mismatch repair protein MutL	-2.47982	1.79e-48
SDA47217-SAMN02983011_00771-kefiranofaciens	cell division protein FtsQ	1.72628	7.75466e-69		PAK81324-B8W85_10220-kefiri	1,4-dihydroxy-2-naphthoyl-CoA synthase	-2.47971	3.7e-80
SDA48841-SAMN02983011_00870-kefiranofaciens	PTS system, sucrose-specific IIC component	1.72607	1.34722e-54		PAK83399-B8W85_04245-kefiri	RNA-binding transcriptional accessory protein	-2.47875	1.32e-84
SDA59543-SAMN02983011_01529-kefiranofaciens	hypothetical protein	1.72445	3.18379e-13		PAK82763-B8W85_07115-kefiri	DUF4811 domain-containing protein	-2.47764	7.38e-49
SDA44572-SAMN02983011_00597-kefiranofaciens	recombination protein RecA	1.72281	3.54425e-44		PAK82631-B8W85_07605-kefiri	phosphoribosyltransferase	-2.47652	1.81e-25
SDA68505-SAMN02983011_02145-kefiranofaciens	hypothetical protein	1.72209	1.90876e-25		PAK84544-B8W85_00795-kefiri	RNA methyltransferase	-2.47601	4.85e-39
SDA53188-SAMN02983011_01175-kefiranofaciens	Acetyltransferase (GNAT) family protein	1.72139	1.06562e-50		PAK84197-B8W85_01815-kefiri	alpha/beta hydrolase	-2.47599	6.23e-60
SDA45463-SAMN02983011_00672-kefiranofaciens	amino acid ABC transporter membrane protein 2, PAAT family	1.7181	9.84629e-112		PAK83921-B8W85_02620-kefiri	RNA-binding protein	-2.47512	3.64e-70
SDA49603-SAMN02983011_00906-kefiranofaciens	hypothetical protein	1.71765	1.24322e-37		B8W85_11065-B8W85_11065-kefiri	hypothetical protein	-2.47467	2.2e-47
SDA72150-SAMN02983011_02382-kefiranofaciens	Fic family protein	1.71722	7.20438e-36		PAK83794-B8W85_02930-kefiri	ADP-ribose pyrophosphatase	-2.4744	2.01e-77
SDA73092-SAMN02983011_02431-kefiranofaciens	looped-hinge helix DNA binding domain-containing protein, AbrB family	1.71649	9.92908e-41		PAK83546-B8W85_04105-kefiri	electron transfer flavoprotein subunit beta	-2.47291	1.84e-23
SDA39539-SAMN02983011_00264-kefiranofaciens	DNA mismatch repair protein MutS2	1.71582	2.59596e-82		PAK81607-B8W85_09550-kefiri	hypothetical protein	-2.47024	3.96e-45
SDA70954-SAMN02983011_02329-kefiranofaciens	hypothetical protein	1.71476	1.97307e-15		PAK80345-B8W85_11995-kefiri	transposase	-2.46963	1.05e-71
SDA61812-SAMN02983011_01707-kefiranofaciens	homocysteine S-methyltransferase	1.7147	1.20036e-36		PAK82554-B8W85_07815-kefiri	tRNA pseudouridine(38-40) synthase TruA	-2.46959	4.61e-43
SDA60581-SAMN02983011_01601-kefiranofaciens	hypothetical protein	1.71432	1.48266e-39		PAK84163-B8W85_01640-kefiri	transcriptional regulator	-2.46942	8.34e-21
SDA45191-SAMN02983011_00650-kefiranofaciens	Nitroreductase	1.71001	4.16403e-88		PAK83212-B8W85_04915-kefiri	beta-hydroxyacyl-ACP dehydratase	-2.46485	1.7e-60
SDA50416-SAMN02983011_00971-kefiranofaciens	phage shock protein C (PspC) family protein	1.70855	2.81224e-44		PAK83554-B8W85_04150-kefiri	glycosyl transferase family 2	-2.46289	1.84e-48
SDA57244-SAMN02983011_01419-kefiranofaciens	Antibiotic biosynthesis monooxygenase	1.70776	4.13601e-37		PAK83213-B8W85_04920-kefiri	acetyl-CoA carboxylase biotin carboxylase subunit	-2.46287	3.21e-86
SDA68748-SAMN02983011_02159-kefiranofaciens	hypothetical protein	1.70695	4.70581e-34		B8W85_06060-B8W85_06060-kefiri	hypothetical protein	-2.46211	3.35e-89
SDA37602-SAMN02983011_00144-kefiranofaciens	single-stranded-DNA-specific exonuclease	1.70328	1.79999e-43		PAK82558-B8W85_07835-kefiri	50S ribosomal protein L17	-2.4621	4.1e-53
SDA43070-SAMN02983011_00526-kefiranofaciens	Signal transduction histidine kinase	1.7022	1.11257e-92		PAK82553-B8W85_07810-kefiri	50S ribosomal protein L13	-2.46182	1.23e-67
SDA71286-SAMN02983011_02343-kefiranofaciens	hypothetical protein	1.70214	6.41337e-42		PAK82839-B8W85_06705-kefiri	5-formyltetrahydrofolate cyclo-ligase	-2.46147	8.32e-53
SDA48433-SAMN02983011_00837-kefiranofaciens	23S rRNA (uracil1939-C5)-methyltransferase	1.70151	6.87196e-60		PAK81627-B8W85_09600-kefiri	RNA pseudouridine synthase	-2.46026	2.66e-63
SDA40735-SAMN02983011_00362-kefiranofaciens	2,3-bisphosphoglycerate-dependent phosphoglycerate mutase	1.70135	1.8752e-52		PAK83215-B8W85_04930-kefiri	acetyl-CoA carboxylase carboxyl transferase subunit alpha	-2.45927	1.18e-66
SDA48423-SAMN02983011_00836-kefiranofaciens	TraX protein	1.699	0.0162861		PAK84303-B8W85_01195-kefiri	hypothetical protein	-2.45926	1.23e-76
SDA36996-SAMN02983011_00002-kefiranofaciens	orotate phosphoribosyltransferase	1.69834	6.16506e-80		PAK82742-B8W85_07005-kefiri	hypothetical protein	-2.45894	3.66e-57
SDA42771-SAMN02983011_00501-kefiranofaciens	hypothetical protein	1.69815	8.74071e-47		B8W85_04155-B8W85_04155-kefiri	ABC transporter permease	-2.45806	4.88e-54
SDA60352-SAMN02983011_01577-kefiranofaciens	hypothetical protein	1.69724	1.56847e-67		PAK82979-B8W85_05965-kefiri	bifunctional metallophosphatase/5'-nucleotidase	-2.45753	4.76e-65
SDA49769-SAMN02983011_00927-kefiranofaciens	Acyltransferase family protein	1.69677	3.7901e-63		PAK81325-B8W85_10230-kefiri	agmatine deiminase	-2.45729	5.67e-50
SDA67389-SAMN02983011_02070-kefiranofaciens	enolase	1.69655	1.22682e-52		PAK81405-B8W85_10050-kefiri	16S rRNA methyltransferase G	-2.45685	1.59e-46
SDA48699-SAMN02983011_00858-kefiranofaciens	Site-specific recombinase XerD	1.69621	1.95287e-33		PAK83237-B8W85_05050-kefiri	hypothetical protein	-2.45681	9.07e-74
SDA37970-SAMN02983011_00194-kefiranofaciens	hypothetical protein	1.6913	8.33506e-41		PAK82559-B8W85_07840-kefiri	DNA-directed RNA polymerase subunit alpha	-2.45681	4.24e-44
SDA58652-SAMN02983011_01477-kefiranofaciens	hypothetical protein	1.69106	5.3826e-60		PAK83238-B8W85_05055-kefiri	CDP-glycerol--poly(glycerophosphate) glycerophosphotransferase	-2.45538	2.24e-72
SDA47204-SAMN02983011_00770-kefiranofaciens	cell division protein FtsA	1.69051	4.39399e-71		PAK82841-B8W85_06715-kefiri	penicillin-binding protein	-2.45461	9.22e-97
SDA53828-SAMN02983011_01207-kefiranofaciens	hypothetical protein	1.69	1.24455e-12		PAK82863-B8W85_06295-kefiri	preprotein translocase subunit SecG	-2.45395	3e-53
SDA45163-SAMN02983011_00648-kefiranofaciens	hypoxanthine phosphoribosyltransferase	1.68953	1.35245e-45		PAK82084-B8W85_08725-kefiri	macrolide ABC transporter ATP-binding protein	-2.45119	2e-75
SDA49592-SAMN02983011_00905-kefiranofaciens	protein of unknown function DUF1828	1.68946	1.30322e-36		PAK80854-B8W85_11055-kefiri	fatty acid-binding protein DegV	-2.4506	2.86e-37
SDA63356-SAMN02983011_01817-kefiranofaciens	hypothetical protein	1.68802	1.41125e-21		PAK83897-B8W85_02495-kefiri	replicative DNA helicase	-2.45032	3.63e-91
SDA51413-SAMN02983011_01038-kefiranofaciens	probable phosphoglycerate mutase	1.68682	1.75285e-38		PAK83024-B8W85_05660-kefiri	thiaminase II	-2.4488	4.69e-39
SDA44482-SAMN02983011_00590-kefiranofaciens	protein translocase subunit secA	1.68651	8.13876e-66		PAK84462-B8W85_00370-kefiri	elongation factor 4	-2.44688	1.48e-57
SDA62253-SAMN02983011_01746-kefiranofaciens	hypothetical protein	1.68647	3.49314e-69		PAK84064-B8W85_02205-kefiri	ribosome silencing factor	-2.44594	1.19e-47
SDA53708-SAMN02983011_01196-kefiranofaciens	hypothetical protein	1.68522	6.0793e-20		PAK82059-B8W85_08930-kefiri	galactose mutarotase	-2.44533	5.06e-46
SDA51543-SAMN02983011_01055-kefiranofaciens	hypothetical protein	1.68378	6.61391e-62		B8W85_08375-B8W85_08375-kefiri	fatty acid-binding protein DegV	-2.44481	1.53e-52
SDA64901-SAMN02983011_01923-kefiranofaciens	ribosomal-protein-serine acetyltransferase	1.68346	6.03695e-65		PAK84502-B8W85_00575-kefiri	SMC-Scp complex subunit ScpB	-2.4443	1.31e-42
SDA47442-SAMN02983011_00791-kefiranofaciens	Glycosyltransferase involved in cell wall bisynthesis	1.68321	3.08753e-34		PAK83081-B8W85_05380-kefiri	2,5-diketo-D-gluconic acid reductase	-2.44247	4.25e-57
SDA40296-SAMN02983011_00323-kefiranofaciens	tRNA(adenine34) deaminase	1.6832	8.66157e-51		PAK83679-B8W85_03205-kefiri	serine/threonine protein kinase	-2.44195	2.14e-71
SDA54996-SAMN02983011_01281-kefiranofaciens	Cd2+/Zn2+-exporting ATPase	1.68212	2.23661e-71		PAK83286-B8W85_04630-kefiri	16S rRNA (adenine(1518)-N(6)/adenine(1519)-N(6))-dimethyltransferase	-2.44146	5.12e-38
SDA37116-SAMN02983011_00049-kefiranofaciens	hypothetical protein	1.68154	1.20684e-45		PAK83997-B8W85_01855-kefiri	acyltransferase	-2.44145	8.86e-63
SDA37594-SAMN02983011_00142-kefiranofaciens	GTP-binding protein LepA	1.6809	5.65353e-106		PAK82550-B8W85_07795-kefiri	DUF2187 domain-containing protein	-2.44127	6.23e-65
SDA37055-SAMN02983011_00027-kefiranofaciens	Sugar transporter	1.68057	4.22446e-32		PAK82516-B8W85_08010-kefiri	ribonuclease Y	-2.44064	2.83e-100
SDA70088-SAMN02983011_02267-kefiranofaciens	NlpC/P60 family protein	1.6781	8.48594e-84		PAK83551-B8W85_04130-kefiri	cobalt ABC transporter ATP-binding protein	-2.43996	3.9e-88
SDA64853-SAMN02983011_01919-kefiranofaciens	putative transcriptional regulator	1.6777	1.75414e-78		PAK82565-B8W85_07870-kefiri	preprotein translocase subunit SecY	-2.43973	9.22e-80
SDA44470-SAMN02983011_00589-kefiranofaciens	bacterial peptide chain release factor 2 (bRF-2)	1.67746	2.07294e-136		PAK82975-B8W85_05930-kefiri	PrsW family intramembrane metalloprotease	-2.43939	8.47e-52
SDA61999-SAMN02983011_01732-kefiranofaciens	ribosome biogenesis GTPase A	1.6772	1.39226e-58		PAK81755-B8W85_09295-kefiri	AI-2E family transporter	-2.43924	1.66e-63
SDA37867-SAMN02983011_00183-kefiranofaciens	DNA primase	1.67518	1.27591e-54		PAK83795-B8W85_02935-kefiri	hypothetical protein	-2.43826	3.79e-51
SDA51361-SAMN02983011_01033-kefiranofaciens	PTS system, lactose/cellobiose family IIC component	1.67508	4.8498e-15		PAK82893-B8W85_06475-kefiri	isochorismatase	-2.43789	1.54e-53
SDA59633-SAMN02983011_01536-kefiranofaciens	hypothetical protein	1.67492	1.88279e-37		PAK84114-B8W85_01385-kefiri	hypothetical protein	-2.43754	5.78e-70
SDA71209-SAMN02983011_02338-kefiranofaciens	hypothetical protein	1.6747	9.09092e-47		PAK81438-B8W85_09940-kefiri	hypothetical protein	-2.43666	1.02e-48
SDA72075-SAMN02983011_02377-kefiranofaciens	antitoxin MazE	1.67468	4.33813e-36		PAK83296-B8W85_04680-kefiri	hypothetical protein	-2.43524	1.89e-50
SDA37927-SAMN02983011_00191-kefiranofaciens	transcriptional regulator, GntR family	1.67428	4.76303e-36		PAK80088-B8W85_12205-kefiri	hypothetical protein	-2.43493	9.35e-88
SDA63034-SAMN02983011_01794-kefiranofaciens	thiamine biosynthesis lipoprotein	1.67359	3.9372e-76		PAK84500-B8W85_00565-kefiri	reductase	-2.43238	4.96e-36
SDA37575-SAMN02983011_00139-kefiranofaciens	molecular chaperone DnaK	1.67298	7.95356e-58		PAK83112-B8W85_05550-kefiri	hypothetical protein	-2.43189	5.64e-100
SDA72547-SAMN02983011_02400-kefiranofaciens	putative transposase	1.67275	4.60238e-41		PAK83613-B8W85_03685-kefiri	DUF805 domain-containing protein	-2.43072	4.96e-45
SDA54076-SAMN02983011_01229-kefiranofaciens	Phosphotransferase system mannitol/fructose-specific IIA domain (Ntr-type)	1.67115	4.60784e-16		PAK84436-B8W85_00235-kefiri	1-acyl-sn-glycerol-3-phosphate acyltransferase	-2.42656	3.5e-90
SDA37717-SAMN02983011_00162-kefiranofaciens	Quinol monooxygenase YgiN	1.66966	1.11404e-45		PAK84482-B8W85_00475-kefiri	rRNA maturation RNase YbeY	-2.4233	2.93e-56
SDA49585-SAMN02983011_00904-kefiranofaciens	hypothetical protein	1.66859	3.69882e-39		PAK81395-B8W85_10000-kefiri	DNA-binding response regulator	-2.42181	1.34e-52
SDA45095-SAMN02983011_00642-kefiranofaciens	UDP-N-Acetylglucosamine 2-epimerase	1.66856	4.71831e-46		PAK82446-B8W85_08355-kefiri	hypothetical protein	-2.42168	4.39e-40
SDA61365-SAMN02983011_01658-kefiranofaciens	Cupredoxin-like domain-containing protein	1.66833	2.42511e-61		PAK84480-B8W85_00465-kefiri	hypothetical protein	-2.42152	6.24e-57
SDA52987-SAMN02983011_01158-kefiranofaciens	Predicted Zn-dependent protease	1.66784	2.21805e-52		PAK84108-B8W85_01350-kefiri	2,5-diketo-D-gluconic acid reductase	-2.42113	5.32e-64
SDA44994-SAMN02983011_00634-kefiranofaciens	hydroxymethylglutaryl-CoA synthase	1.66551	7.78384e-85		PAK84065-B8W85_02210-kefiri	SAM-dependent methyltransferase	-2.42017	3.68e-37
SDA56742-SAMN02983011_01381-kefiranofaciens	type I restriction enzyme M protein	1.66519	2.50143e-44		PAK81117-B8W85_10595-kefiri	hypothetical protein	-2.42	1.03e-66
SDA55958-SAMN02983011_01332-kefiranofaciens	Uncharacterized conserved protein YeaO, DUF488 family	1.66289	1.89182e-27		PAK84071-B8W85_02240-kefiri	two-component sensor histidine kinase	-2.41945	1.11e-78
SDA57827-SAMN02983011_01438-kefiranofaciens	hypothetical protein	1.66218	1.19328e-33		PAK83515-B8W85_03930-kefiri	orotate phosphoribosyltransferase	-2.41749	2.46e-100
SDA37413-SAMN02983011_00113-kefiranofaciens	ABC transporter	1.66207	5.24959e-49		PAK84477-B8W85_00450-kefiri	deoxyribonuclease IV	-2.41537	3.28e-41
SDA65729-SAMN02983011_01972-kefiranofaciens	hypothetical protein	1.65952	1.41279e-34		PAK83165-B8W85_05255-kefiri	hypothetical protein	-2.41495	2.78e-35
SDA44523-SAMN02983011_00593-kefiranofaciens	competence protein ComFA	1.65947	2.32386e-17		PAK83702-B8W85_03320-kefiri	copper-binding protein	-2.41455	2.14e-35
SDA41335-SAMN02983011_00426-kefiranofaciens	cell division protein DivIC	1.65878	2.94221e-36		PAK83080-B8W85_05375-kefiri	glutamate--cysteine ligase	-2.41435	4.92e-67
SDA65072-SAMN02983011_01937-kefiranofaciens	ATPase	1.6578	9.82645e-54		PAK84132-B8W85_01480-kefiri	hypothetical protein	-2.41309	2.04e-69
SDA68066-SAMN02983011_02111-kefiranofaciens	hypothetical protein	1.65768	1.15397e-32		PAK83415-B8W85_04330-kefiri	glutamate--tRNA ligase	-2.41217	3.27e-48
SDA66982-SAMN02983011_02039-kefiranofaciens	hypothetical protein	1.65688	3.68182e-73		PAK82521-B8W85_08035-kefiri	peptidase M16	-2.41122	1.1e-51
SDA72137-SAMN02983011_02381-kefiranofaciens	prevent-host-death family protein	1.65675	8.08877e-34		PAK83151-B8W85_05185-kefiri	hypothetical protein	-2.40888	3.5e-89
SDA69913-SAMN02983011_02249-kefiranofaciens	DNA-binding transcriptional regulator, XRE-family HTH domain	1.65622	2.57526e-11		PAK82589-B8W85_07650-kefiri	hypothetical protein	-2.40872	1.33e-47
SDA48171-SAMN02983011_00813-kefiranofaciens	hypothetical protein	1.6555	2.82594e-30		PAK84124-B8W85_01435-kefiri	zinc ribbon domain-containing protein	-2.40864	4.99e-65
SDA56717-SAMN02983011_01379-kefiranofaciens	hypothetical protein	1.65494	3.4503e-33		PAK81612-B8W85_09575-kefiri	GntR family transcriptional regulator	-2.40656	6.43e-73
SDA70366-SAMN02983011_02292-kefiranofaciens	hypothetical protein	1.65457	5.17562e-22		PAK83797-B8W85_02945-kefiri	cysteine desulfurase NifS	-2.406	3.48e-64
SDA53902-SAMN02983011_01214-kefiranofaciens	Lyzozyme M1 (1,4-beta-N-acetylmuramidase), GH25 family	1.6539	1.23954e-121		PAK82534-B8W85_08100-kefiri	tRNA sulfurtransferase	-2.40442	1.3e-90
SDA66778-SAMN02983011_02032-kefiranofaciens	ThiF family protein	1.65283	3.46544e-38		PAK81394-B8W85_09995-kefiri	sensor histidine kinase	-2.40338	8.15e-47
SDA52662-SAMN02983011_01131-kefiranofaciens	Protein of unknown function	1.65148	1.92202e-37		PAK83082-B8W85_05385-kefiri	MerR family transcriptional regulator	-2.40293	7.74e-32
SDA72885-SAMN02983011_02419-kefiranofaciens	hypothetical protein	1.65044	1.60618e-22		PAK84441-B8W85_00260-kefiri	30S ribosomal protein S2	-2.40268	7.22e-99
SDA60960-SAMN02983011_01629-kefiranofaciens	Aminopeptidase C	1.64946	2.75635e-127		PAK84552-B8W85_00835-kefiri	carbamoyl phosphate synthase small subunit	-2.40213	4.04e-63
SDA65996-SAMN02983011_01983-kefiranofaciens	hypothetical protein	1.64922	4.01163e-14		PAK81952-B8W85_09045-kefiri	N-acetyltransferase	-2.40124	4.34e-70
SDA69921-SAMN02983011_02250-kefiranofaciens	hypothetical protein	1.64883	9.41184e-10		PAK83225-B8W85_04990-kefiri	MFS transporter	-2.40049	2.36e-49
SDA49779-SAMN02983011_00928-kefiranofaciens	hypothetical protein	1.64787	2.00866e-85		PAK81614-B8W85_09585-kefiri	phosphoketolase	-2.39959	3.75e-63
SDA48859-SAMN02983011_00871-kefiranofaciens	AraC-type DNA-binding protein	1.64724	1.5474e-43		PAK84484-B8W85_00485-kefiri	GTPase Era	-2.39916	2.1e-64
SDA63147-SAMN02983011_01806-kefiranofaciens	His Kinase A (phospho-acceptor) domain-containing protein	1.64612	1.95126e-109		PAK82892-B8W85_06470-kefiri	hypothetical protein	-2.3973	3.48e-81
SDA56729-SAMN02983011_01380-kefiranofaciens	type I restriction enzyme, S subunit	1.64611	1.79505e-43		PAK84059-B8W85_02180-kefiri	HAD family hydrolase	-2.39704	4.88e-36
SDA44508-SAMN02983011_00592-kefiranofaciens	competence protein ComFC	1.64555	9.28847e-11		PAK83868-B8W85_02325-kefiri	ion transporter	-2.39612	2.09e-68
SDA59516-SAMN02983011_01527-kefiranofaciens	hypothetical protein	1.64515	6.13723e-18		PAK84264-B8W85_00995-kefiri	peptide ABC transporter substrate-binding protein	-2.39541	4.94e-75
SDA54970-SAMN02983011_01279-kefiranofaciens	hypothetical protein	1.64326	8.34469e-22		PAK84152-B8W85_01580-kefiri	GNAT family N-acetyltransferase	-2.39524	7.85e-43
SDA68278-SAMN02983011_02130-kefiranofaciens	Serine/threonine protein kinase	1.64303	5.19577e-35		PAK83634-B8W85_03790-kefiri	hypothetical protein	-2.39424	7.48e-15
SDA42782-SAMN02983011_00502-kefiranofaciens	hypothetical protein	1.64208	2.3055e-59		PAK83506-B8W85_03875-kefiri	S-layer protein	-2.39384	1.64e-68
SDA60535-SAMN02983011_01596-kefiranofaciens	protein-tyrosine phosphatase	1.64184	2.99604e-101		PAK83418-B8W85_04345-kefiri	23S rRNA (guanosine(2251)-2'-O)-methyltransferase RlmB	-2.39214	7.1e-61
SDA44435-SAMN02983011_00586-kefiranofaciens	Prolipoprotein diacylglyceryl transferase	1.64113	2.38278e-109		PAK84418-B8W85_00140-kefiri	competence protein ComGC	-2.39086	1.22e-05
SDA55369-SAMN02983011_01312-kefiranofaciens	hypothetical protein	1.64098	5.23557e-32		PAK82574-B8W85_07915-kefiri	50S ribosomal protein L24	-2.39043	7.75e-60
SDA48493-SAMN02983011_00842-kefiranofaciens	hypothetical protein	1.64085	1.77747e-54		PAK82679-B8W85_07290-kefiri	serine hydrolase	-2.39012	1.31e-53
SDA71081-SAMN02983011_02334-kefiranofaciens	DNA methylase	1.64016	4.65346e-40		PAK82741-B8W85_07000-kefiri	surface layer protein SlpB	-2.38894	2.29e-51
SDA65573-SAMN02983011_01960-kefiranofaciens	Replication initiator protein A (RepA) N-terminus	1.64013	1.19177e-14		PAK82443-B8W85_08340-kefiri	fatty acid-binding protein DegV	-2.38879	2.03e-74
SDA52847-SAMN02983011_01146-kefiranofaciens	putative membrane protein	1.63915	2.66169e-17		PAK81250-B8W85_10295-kefiri	fructokinase/branched chain amino acid--2-keto-4-methylthiobutyrate aminotransferase	-2.38863	4.33e-63
SDA54825-SAMN02983011_01267-kefiranofaciens	hypothetical protein	1.63912	4.87051e-61		PAK81639-B8W85_09535-kefiri	30S ribosomal protein S12	-2.38822	2.51e-63
SDA66993-SAMN02983011_02040-kefiranofaciens	hypothetical protein	1.6382	1.46557e-100		PAK82780-B8W85_06800-kefiri	aspartate ammonia-lyase	-2.38646	1.36e-48
SDA69538-SAMN02983011_02220-kefiranofaciens	hypothetical protein	1.63723	1.13534e-22		PAK82647-B8W85_07320-kefiri	threonylcarbamoyl-AMP synthase	-2.38625	1e-51
SDA65691-SAMN02983011_01969-kefiranofaciens	KUP system potassium uptake protein	1.6348	2.08579e-72		PAK83275-B8W85_04575-kefiri	ATP-dependent DNA helicase	-2.38469	8.72e-52
SDA54061-SAMN02983011_01228-kefiranofaciens	HTH domain-containing protein	1.6337	1.13509e-27		PAK83216-B8W85_04935-kefiri	enoyl-[acyl-carrier-protein] reductase	-2.38335	9.68e-77
SDA49611-SAMN02983011_00907-kefiranofaciens	DNA-binding transcriptional regulator LsrR, DeoR family	1.63338	2.84239e-55		PAK84107-B8W85_01345-kefiri	hypothetical protein	-2.38322	2.88e-78
SDA65015-SAMN02983011_01932-kefiranofaciens	hypothetical protein	1.63213	1.405e-96		PAK82661-B8W85_07390-kefiri	membrane protein insertion efficiency factor YidD	-2.38286	9.42e-55
SDA69614-SAMN02983011_02228-kefiranofaciens	peptidoglycan endopeptidase LytE	1.63115	5.40484e-48		PAK84159-B8W85_01620-kefiri	hypothetical protein	-2.38259	4.92e-52
SDA57038-SAMN02983011_01403-kefiranofaciens	phosphoribosylaminoimidazole-succinocarboxamide synthase	1.63054	2.67968e-57		PAK81721-B8W85_09355-kefiri	prenyltransferase	-2.38199	4.14e-65
SDA70375-SAMN02983011_02293-kefiranofaciens	DeoR-like helix-turn-helix domain-containing protein	1.63029	4.03396e-15		PAK83297-B8W85_04685-kefiri	lipoate--protein ligase	-2.38021	1.2e-60
SDA53084-SAMN02983011_01166-kefiranofaciens	PTS system, mannose-specific IIA component	1.62997	8.34537e-72		PAK81932-B8W85_09170-kefiri	hypothetical protein	-2.37892	1.7e-75
SDA67013-SAMN02983011_02043-kefiranofaciens	hypothetical protein	1.6293	8.94325e-49		PAK82048-B8W85_08875-kefiri	signal recognition particle-docking protein FtsY	-2.3773	6.36e-46
SDA50512-SAMN02983011_00982-kefiranofaciens	Lipoprotein-anchoring transpeptidase ErfK/SrfK	1.62908	5.62152e-60		PAK84187-B8W85_01765-kefiri	Trk family potassium uptake protein	-2.37726	2.78e-51
SDA63023-SAMN02983011_01793-kefiranofaciens	protein-tyrosine phosphatase	1.62642	2.44588e-119		PAK83426-B8W85_04385-kefiri	50S ribosomal protein L1	-2.37701	9.81e-108
SDA53064-SAMN02983011_01164-kefiranofaciens	plasma-membrane calcium-translocating P-type ATPase	1.62624	7.95625e-132		PAK84527-B8W85_00700-kefiri	dipeptidase	-2.37353	9.42e-44
SDA58625-SAMN02983011_01475-kefiranofaciens	Transposase InsO and inactivated derivatives	1.6258	2.75092e-34		PAK84053-B8W85_02150-kefiri	DNA replication protein DnaD	-2.37327	6.55e-57
SDA61345-SAMN02983011_01655-kefiranofaciens	Transposase InsO and inactivated derivatives	1.6258	2.75092e-34		PAK83902-B8W85_02525-kefiri	single-stranded DNA-binding protein	-2.37296	1.04e-107
SDA71313-SAMN02983011_02345-kefiranofaciens	hypothetical protein	1.62541	1.43474e-38		PAK81918-B8W85_09095-kefiri	nucleoside-diphosphate sugar epimerase	-2.3722	1.31e-103
SDA53228-SAMN02983011_01179-kefiranofaciens	Alpha/beta hydrolase of unknown function	1.62501	5.23375e-29		PAK84149-B8W85_01565-kefiri	ATP-dependent helicase	-2.37149	8.01e-43
SDA52486-SAMN02983011_01114-kefiranofaciens	Nucleoside 2-deoxyribosyltransferase	1.62425	2.05299e-52		PAK82987-B8W85_06005-kefiri	haloacid dehalogenase	-2.37052	2.9e-40
SDA72331-SAMN02983011_02388-kefiranofaciens	DNA polymerase-3 subunit beta	1.62382	8.00428e-36		PAK83621-B8W85_03725-kefiri	hypothetical protein	-2.37032	1.31e-27
SDA46293-SAMN02983011_00700-kefiranofaciens	hypothetical protein	1.62061	1.21409e-14		PAK82085-B8W85_08730-kefiri	hypothetical protein	-2.36958	1.1e-59
SDA60363-SAMN02983011_01578-kefiranofaciens	MobA/MobL family protein	1.62027	8.16698e-98		PAK81323-B8W85_10215-kefiri	hypothetical protein	-2.36899	3.03e-38
SDA49818-SAMN02983011_00934-kefiranofaciens	Protein of unknown function	1.6201	2.71487e-46		PAK82932-B8W85_06210-kefiri	phage tail protein	-2.3686	9.96e-91
SDA56781-SAMN02983011_01384-kefiranofaciens	zinc-ribbon domain-containing protein	1.62008	1.21141e-34		PAK82512-B8W85_07990-kefiri	Holliday junction branch migration protein RuvA	-2.36593	4.98e-58
SDA37402-SAMN02983011_00112-kefiranofaciens	ABC transporter transmembrane region	1.61989	3.57271e-22		B8W85_07120-B8W85_07120-kefiri	hypothetical protein	-2.364	3.3e-64
SDA73529-SAMN02983011_02454-kefiranofaciens	Uncharacterized membrane protein	1.61874	9.26707e-37		PAK82540-B8W85_07745-kefiri	diacylglycerol kinase	-2.36393	3.48e-67
SDA61992-SAMN02983011_01731-kefiranofaciens	RNase HII	1.61841	3.11579e-60		PAK82864-B8W85_06305-kefiri	ribonuclease R	-2.3634	4.56e-66
SDA64892-SAMN02983011_01922-kefiranofaciens	hypothetical protein	1.61834	5.89171e-78		PAK82566-B8W85_07875-kefiri	50S ribosomal protein L15	-2.36299	5.46e-50
SDA39320-SAMN02983011_00249-kefiranofaciens	HAD-hyrolase-like	1.61711	7.58406e-51		PAK83939-B8W85_02715-kefiri	phosphate ABC transporter, permease protein PstA	-2.3614	2.3e-34
SDA48484-SAMN02983011_00841-kefiranofaciens	hypothetical protein	1.6166	5.00765e-30		B8W85_01445-B8W85_01445-kefiri	hypothetical protein	-2.35875	3.43e-89
SDA53053-SAMN02983011_01163-kefiranofaciens	hypothetical protein	1.61618	3.55315e-52		PAK83419-B8W85_04350-kefiri	DNA-binding protein	-2.35504	9.76e-61
SDA73624-SAMN02983011_02459-kefiranofaciens	fumarate reductase flavoprotein subunit	1.61463	1.02344e-52		PAK83083-B8W85_05390-kefiri	gamma-glutamyl-gamma-aminobutyrate hydrolase	-2.35448	1.45e-63
SDA63396-SAMN02983011_01821-kefiranofaciens	hypothetical protein	1.61431	7.76274e-30		PAK82771-B8W85_06755-kefiri	N-acetyltransferase	-2.35346	5.06e-40
SDA66398-SAMN02983011_02011-kefiranofaciens	hypothetical protein	1.61325	2.30378e-36		PAK82536-B8W85_08110-kefiri	septation ring formation regulator EzrA	-2.35266	8.49e-74
SDA57951-SAMN02983011_01446-kefiranofaciens	protein-tyrosine phosphatase	1.61097	3.02e-75		PAK82452-B8W85_08400-kefiri	ABC-F family ATPase	-2.35208	4.53e-66
SDA69027-SAMN02983011_02178-kefiranofaciens	nucleoid DNA-binding protein	1.61045	9.3761e-14		PAK83944-B8W85_02355-kefiri	hypothetical protein	-2.35198	7.35e-58
SDA72539-SAMN02983011_02399-kefiranofaciens	transposase, IS605 OrfB family, central region	1.6094	1.54091e-49		PAK82768-B8W85_06740-kefiri	maltose O-acetyltransferase	-2.35148	1.15e-51
SDA70215-SAMN02983011_02278-kefiranofaciens	Amino acid permease	1.60882	1.16651e-51		PAK82970-B8W85_05905-kefiri	alkaline phosphatase	-2.35132	1.26e-38
SDA47227-SAMN02983011_00772-kefiranofaciens	UDP-N-acetylglucosamine-N-acetylmuramylpentapeptide N-acetylglucosamine transferase	1.60857	3.95563e-104		PAK81734-B8W85_09410-kefiri	NUDIX hydrolase	-2.35116	4.29e-37
SDA53954-SAMN02983011_01219-kefiranofaciens	putative ABC transport system ATP-binding protein	1.60756	4.01072e-42		PAK81004-B8W85_10760-kefiri	hypothetical protein	-2.35091	2.48e-60
SDA48239-SAMN02983011_00820-kefiranofaciens	hypothetical protein	1.60732	5.65495e-25		PAK83549-B8W85_04120-kefiri	fucose-binding lectin II	-2.34989	1.73e-73
SDA57076-SAMN02983011_01406-kefiranofaciens	Formate-tetrahydrofolate ligase	1.60699	5.3162e-48		PAK84446-B8W85_00285-kefiri	isoprenyl transferase	-2.34895	8.02e-76
SDA59154-SAMN02983011_01519-kefiranofaciens	replicative DNA helicase loader DnaB	1.60639	1.86099e-50		PAK83946-B8W85_02505-kefiri	hypothetical protein	-2.34886	1.29e-78
SDA56705-SAMN02983011_01378-kefiranofaciens	hypothetical protein	1.60636	1.91444e-37		PAK83290-B8W85_04650-kefiri	ABC transporter	-2.34854	1.68e-35
SDA46840-SAMN02983011_00740-kefiranofaciens	competence protein ComEC	1.60598	4.07576e-38		PAK82557-B8W85_07830-kefiri	energy-coupling factor transporter ATPase	-2.34818	5.52e-47
SDA50590-SAMN02983011_00992-kefiranofaciens	hypothetical protein	1.60512	6.38814e-36		PAK82658-B8W85_07375-kefiri	hypothetical protein	-2.34738	1.08e-25
SDA54650-SAMN02983011_01252-kefiranofaciens	Cysteine-rich secretory protein family protein	1.60464	2.46971e-53		PAK81643-B8W85_09440-kefiri	N-acetyltransferase	-2.34596	2.19e-36
SDA48061-SAMN02983011_00804-kefiranofaciens	topoisomerase-4 subunit B	1.6004	5.74025e-40		PAK82575-B8W85_07920-kefiri	50S ribosomal protein L14	-2.34407	5.57e-57
SDA49675-SAMN02983011_00914-kefiranofaciens	D-tyrosyl-tRNA(Tyr) deacylase	1.59906	8.10068e-42		PAK81112-B8W85_10590-kefiri	teicoplanin resistance protein VanZ	-2.34396	7.91e-83
SDA51392-SAMN02983011_01036-kefiranofaciens	SEC10/PgrA surface exclusion domain-containing protein	1.59747	3.30743e-52		PAK83142-B8W85_05140-kefiri	cystathionine beta-lyase	-2.34193	1.34e-84
SDA57257-SAMN02983011_01420-kefiranofaciens	DNA-binding transcriptional regulator, LysR family	1.59614	5.11762e-36		PAK83416-B8W85_04335-kefiri	cysteine--tRNA ligase	-2.34181	5.46e-46
SDA43721-SAMN02983011_00580-kefiranofaciens	Helix-turn-helix domain-containing protein	1.59609	1.22286e-08		PAK82055-B8W85_08910-kefiri	50S ribosomal protein L19	-2.3418	5.4e-71
SDA59654-SAMN02983011_01538-kefiranofaciens	hypothetical protein	1.59523	1.51198e-31		PAK84439-B8W85_00250-kefiri	lactate dehydrogenase	-2.34052	5.34e-90
SDA42795-SAMN02983011_00503-kefiranofaciens	hypothetical protein	1.59443	2.41271e-49		PAK82563-B8W85_07860-kefiri	translation initiation factor IF-1	-2.34043	5.42e-59
SDA59135-SAMN02983011_01518-kefiranofaciens	primosomal protein DnaI	1.59347	1.25156e-47		PAK82649-B8W85_07330-kefiri	uracil phosphoribosyltransferase	-2.3399	3.37e-80
SDA67082-SAMN02983011_02050-kefiranofaciens	hypothetical protein	1.5931	6.34874e-26		B8W85_01335-B8W85_01335-kefiri	MFS transporter	-2.3398	7.87e-78
SDA54050-SAMN02983011_01227-kefiranofaciens	D-sorbitol 6-phosphate 2-dehydrogenase	1.5928	3.80438e-44		PAK82065-B8W85_08865-kefiri	ribonuclease III	-2.33947	1.33e-59
SDA37940-SAMN02983011_00192-kefiranofaciens	ABC-2 type transport system ATP-binding protein	1.59256	4.16911e-40		PAK84123-B8W85_01430-kefiri	hypothetical protein	-2.33836	9.2e-67
SDA44973-SAMN02983011_00632-kefiranofaciens	hypothetical protein	1.59176	1.15144e-73		PAK82578-B8W85_07935-kefiri	50S ribosomal protein L16	-2.33806	1.17e-43
SDA71809-SAMN02983011_02369-kefiranofaciens	Transposase, Mutator family	1.5917	2.70249e-22		PAK84450-B8W85_00305-kefiri	DNA polymerase III subunit alpha	-2.337	2.12e-51
SDA37503-SAMN02983011_00129-kefiranofaciens	ribosome maturation factor RimP	1.59049	8.19645e-45		PAK83820-B8W85_03065-kefiri	diacylglycerol kinase	-2.33688	5.64e-27
SDA60892-SAMN02983011_01619-kefiranofaciens	Mg2+-importing ATPase	1.59008	5.46816e-58		PAK83417-B8W85_04340-kefiri	Mini-ribonuclease 3	-2.33644	6.03e-45
SDA69622-SAMN02983011_02229-kefiranofaciens	hypothetical protein	1.5897	2.67388e-15		PAK83513-B8W85_03910-kefiri	TIGR03987 family protein	-2.33638	7.97e-12
SDA62637-SAMN02983011_01776-kefiranofaciens	DNA-damage-inducible protein J	1.58811	1.20978e-16		PAK83943-B8W85_02735-kefiri	hypothetical protein	-2.33569	1.32e-07
SDA71242-SAMN02983011_02340-kefiranofaciens	mRNA interferase MazF	1.58776	4.90813e-31		PAK82049-B8W85_08880-kefiri	DNA-binding protein	-2.33423	1.84e-53
SDA38357-SAMN02983011_00232-kefiranofaciens	Lyzozyme M1 (1,4-beta-N-acetylmuramidase), GH25 family	1.58656	6.63312e-60		PAK84509-B8W85_00610-kefiri	30S ribosomal protein S1	-2.33397	1.19e-79
SDA74321-SAMN02983011_02485-kefiranofaciens	DNA polymerase-3 subunit beta	1.58563	0.000532768		PAK83285-B8W85_04625-kefiri	ribonuclease M5	-2.33337	1.12e-46
SDA38063-SAMN02983011_00206-kefiranofaciens	ATP-dependent helicase/nuclease subunit B	1.58557	3.69388e-42		PAK83090-B8W85_05435-kefiri	NADPH-dependent oxidoreductase	-2.333	3.84e-57
SDA53206-SAMN02983011_01177-kefiranofaciens	pRiA4b ORF-3-like protein	1.58531	2.07113e-36		PAK84487-B8W85_00500-kefiri	glycine--tRNA ligase subunit beta	-2.3325	3.95e-89
SDA51353-SAMN02983011_01032-kefiranofaciens	PTS system, cellobiose-specific IIC component	1.58326	7.35003e-25		PAK81722-B8W85_09360-kefiri	lipase	-2.33215	6.49e-40
SDA56808-SAMN02983011_01386-kefiranofaciens	putative Mg2+ transporter-C (MgtC) family protein	1.58243	2.3614e-55		PAK83325-B8W85_04750-kefiri	alanine racemase	-2.3321	4.05e-70
SDA55215-SAMN02983011_01298-kefiranofaciens	hypothetical protein	1.58173	1.20819e-10		PAK84571-B8W85_00740-kefiri	mevalonate kinase	-2.33193	7.3e-40
SDA62900-SAMN02983011_01782-kefiranofaciens	hypothetical protein	1.57972	2.12884e-110		PAK84554-B8W85_00845-kefiri	hypothetical protein	-2.33184	2.18e-47
SDA60968-SAMN02983011_01630-kefiranofaciens	oligopeptide transport system ATP-binding protein	1.57928	4.58111e-55		PAK81624-B8W85_09645-kefiri	MFS transporter	-2.33009	6.5e-86
SDA64561-SAMN02983011_01906-kefiranofaciens	P-loop protein of unknown function	1.57922	5.79307e-42		PAK83610-B8W85_03665-kefiri	CPBP family intramembrane metalloprotease	-2.33	3.37e-49
SDA54660-SAMN02983011_01253-kefiranofaciens	surface layer protein	1.5778	1.98292e-38		PAK80596-B8W85_11570-kefiri	heme ABC transporter substrate-binding protein IsdE	-2.32992	1.66e-37
SDA44638-SAMN02983011_00602-kefiranofaciens	Predicted Zn-dependent peptidase	1.57766	2.9443e-66		PAK82926-B8W85_06175-kefiri	phage portal protein	-2.32917	3.51e-91
SDA73302-SAMN02983011_02442-kefiranofaciens	Transposase, Mutator family	1.57742	8.05264e-33		PAK82054-B8W85_08905-kefiri	tRNA (guanine(37)-N(1))-methyltransferase	-2.32822	7.36e-46
SDA66762-SAMN02983011_02031-kefiranofaciens	lincosamide and streptogramin A transport system ATP-binding/permease protein	1.5768	2.08888e-51		PAK83545-B8W85_04100-kefiri	acyl-CoA dehydrogenase	-2.3277	9.11e-22
SDA50565-SAMN02983011_00989-kefiranofaciens	hypothetical protein	1.57606	3.46486e-10		B8W85_10225-B8W85_10225-kefiri	o-succinylbenzoate--CoA ligase	-2.32498	8.95e-79
SDA38071-SAMN02983011_00207-kefiranofaciens	DNA helicase/exodeoxyribonuclease V, subunit A	1.57601	8.57146e-53		PAK82583-B8W85_07960-kefiri	50S ribosomal protein L23	-2.32393	9.33e-52
SDA51430-SAMN02983011_01040-kefiranofaciens	glycerophosphoryl diester phosphodiesterase	1.57563	1.17616e-25		PAK84447-B8W85_00290-kefiri	phosphatidate cytidylyltransferase	-2.32223	3.35e-70
SDA44759-SAMN02983011_00612-kefiranofaciens	pseudouridine synthase, RluA family	1.57243	1.75862e-22		PAK83300-B8W85_04700-kefiri	CTP synthase	-2.32061	2.95e-65
SDA67658-SAMN02983011_02090-kefiranofaciens	hypothetical protein	1.57233	1.06871e-10		PAK82608-B8W85_07480-kefiri	DNA-binding protein WhiA	-2.31876	5.23e-43
SDA61388-SAMN02983011_01662-kefiranofaciens	Sugar transporter	1.57228	1.44409e-26		PAK81943-B8W85_08985-kefiri	pantothenate kinase	-2.31837	1.42e-50
SDA37552-SAMN02983011_00135-kefiranofaciens	tRNA pseudouridine55 synthase	1.57175	7.16273e-45		PAK84503-B8W85_00580-kefiri	pseudouridine synthase	-2.31594	7.27e-56
SDA39307-SAMN02983011_00248-kefiranofaciens	integral membrane protein TIGR01906	1.56991	3.04584e-34		PAK83077-B8W85_05360-kefiri	MFS transporter	-2.3154	6.59e-60
SDA61381-SAMN02983011_01661-kefiranofaciens	Sugar transporter	1.56987	2.18934e-32		PAK83721-B8W85_03430-kefiri	CRISPR-associated endonuclease Cas2	-2.31486	9.87e-15
SDA73291-SAMN02983011_02441-kefiranofaciens	arabinogalactan oligomer / maltooligosaccharide transport system substrate-binding protein	1.56975	3.22043e-58		PAK82837-B8W85_06695-kefiri	hypothetical protein	-2.31471	1.44e-48
SDA68306-SAMN02983011_02133-kefiranofaciens	Transposase and inactivated derivatives	1.56659	1.42776e-27		PAK82046-B8W85_08860-kefiri	acyl carrier protein	-2.31439	4.15e-44
SDA55945-SAMN02983011_01331-kefiranofaciens	integral membrane protein, YkoY family	1.56555	1.0209e-47		PAK81613-B8W85_09580-kefiri	hypothetical protein	-2.31427	1.05e-60
SDA73848-SAMN02983011_02469-kefiranofaciens	Predicted site-specific integrase-resolvase	1.56509	1.61789e-38		PAK82800-B8W85_06905-kefiri	phosphoenolpyruvate carboxylase	-2.31074	1.95e-42
SDA54959-SAMN02983011_01278-kefiranofaciens	CRP/FNR family transcriptional regulator, anaerobic regulatory protein	1.56456	8.48382e-25		PAK83903-B8W85_02530-kefiri	30S ribosomal protein S6	-2.31047	4.73e-95
SDA47044-SAMN02983011_00756-kefiranofaciens	tRNA (5-methylaminomethyl-2-thiouridylate)-methyltransferase	1.56188	2.03512e-92		PAK82569-B8W85_07890-kefiri	50S ribosomal protein L18	-2.3083	1.1e-55
SDA67700-SAMN02983011_02094-kefiranofaciens	hypothetical protein	1.56185	4.12533e-22		PAK84275-B8W85_01050-kefiri	hypothetical protein	-2.30829	1.74e-70
SDA61550-SAMN02983011_01687-kefiranofaciens	hypothetical protein	1.56112	8.82958e-20		PAK83273-B8W85_04565-kefiri	geranylgeranyl pyrophosphate synthase	-2.30761	3.96e-68
SDA45597-SAMN02983011_00685-kefiranofaciens	amino acid ABC transporter substrate-binding protein, PAAT family (TC 3.A.1.3.-)	1.56085	1.12507e-08		PAK82861-B8W85_06285-kefiri	hypothetical protein	-2.30711	3.48e-44
SDA61936-SAMN02983011_01724-kefiranofaciens	Galactose mutarotase	1.56046	1.62953e-38		PAK82045-B8W85_08855-kefiri	phosphate acyltransferase	-2.30544	8.69e-65
SDA37445-SAMN02983011_00119-kefiranofaciens	putative endonuclease	1.56036	1.55607e-102		PAK82895-B8W85_06485-kefiri	magnesium transporter CorA	-2.30482	4.83e-58
SDA67647-SAMN02983011_02089-kefiranofaciens	hypothetical protein	1.55976	2.94814e-34		PAK84171-B8W85_01680-kefiri	transcriptional regulator	-2.30248	2.88e-41
SDA63365-SAMN02983011_01818-kefiranofaciens	hypothetical protein	1.55909	5.69889e-12		PAK83631-B8W85_03775-kefiri	hypothetical protein	-2.29952	8.99e-38
SDA37374-SAMN02983011_00107-kefiranofaciens	Lysophospholipase L1	1.55895	2.01048e-52		PAK82769-B8W85_06745-kefiri	hypothetical protein	-2.29877	1.26e-36
SDA37076-SAMN02983011_00035-kefiranofaciens	Aminoglycoside 3-N-acetyltransferase	1.55698	1.04103e-16		PAK81428-B8W85_09890-kefiri	23S rRNA (uracil-5-)-methyltransferase RumA	-2.2982	1.34e-46
SDA68314-SAMN02983011_02134-kefiranofaciens	Transposase, Mutator family	1.5552	1.67712e-70		PAK83901-B8W85_02520-kefiri	30S ribosomal protein S18	-2.29816	3.65e-83
SDA42817-SAMN02983011_00505-kefiranofaciens	glycerate kinase	1.55345	1.257e-62		PAK84467-B8W85_00400-kefiri	GTP pyrophosphokinase	-2.29757	1.99e-48
SDA67930-SAMN02983011_02108-kefiranofaciens	UDP-N-acetylglucosamine pyrophosphorylase /glucosamine-1-phosphate N-acetyltransferase	1.55329	1.86223e-45		PAK83904-B8W85_02535-kefiri	hypothetical protein	-2.29719	4.36e-46
SDA48074-SAMN02983011_00805-kefiranofaciens	acyl-phosphate glycerol-3-phosphate acyltransferase	1.55324	1.49329e-52		PAK84404-B8W85_00065-kefiri	endonuclease MutS2	-2.2971	6.14e-64
SDA53553-SAMN02983011_01181-kefiranofaciens	Aldo/keto reductase	1.55153	8.88153e-34		PAK83713-B8W85_03385-kefiri	transcriptional regulator	-2.29619	2.5e-36
SDA48807-SAMN02983011_00867-kefiranofaciens	hypothetical protein	1.55139	2.74105e-16		PAK84066-B8W85_02215-kefiri	hypothetical protein	-2.29515	7.27e-49
SDA63948-SAMN02983011_01857-kefiranofaciens	MFS transporter, putative metabolite:H+ symporter	1.54676	6.45702e-94		PAK83883-B8W85_02410-kefiri	hypothetical protein	-2.2937	4.04e-86
SDA46457-SAMN02983011_00711-kefiranofaciens	purine nucleosidase	1.54608	1.10016e-39		PAK82818-B8W85_06590-kefiri	exodeoxyribonuclease VII small subunit	-2.29204	3.48e-45
SDA66737-SAMN02983011_02029-kefiranofaciens	hypothetical protein	1.54489	8.38936e-07		PAK84158-B8W85_01615-kefiri	hypothetical protein	-2.29075	5.05e-50
SDA67623-SAMN02983011_02087-kefiranofaciens	Probable Zinc-ribbon domain-containing protein	1.5442	6.43472e-34		PAK82062-B8W85_08945-kefiri	DNA topoisomerase IV subunit A	-2.29046	6.55e-44
SDA60485-SAMN02983011_01590-kefiranofaciens	DNA-3-methyladenine glycosylase I	1.54389	1.32446e-36		PAK84485-B8W85_00490-kefiri	DNA repair protein RecO	-2.29043	2.42e-40
SDA69935-SAMN02983011_02253-kefiranofaciens	putative MFS transporter, AGZA family, xanthine/uracil permease	1.54328	1.1942e-47		PAK84466-B8W85_00395-kefiri	16S rRNA (uracil(1498)-N(3))-methyltransferase	-2.28988	7.87e-46
SDA40678-SAMN02983011_00356-kefiranofaciens	glucose uptake protein	1.54231	6.60806e-51		PAK82542-B8W85_07755-kefiri	aspartyl/glutamyl-tRNA amidotransferase subunit A	-2.28966	9.19e-50
SDA39710-SAMN02983011_00278-kefiranofaciens	hypothetical protein	1.53832	2.92633e-18		PAK80857-B8W85_11075-kefiri	hypothetical protein	-2.28834	1.12e-38
SDA52638-SAMN02983011_01129-kefiranofaciens	hypothetical protein	1.53739	1.00003e-72		PAK84416-B8W85_00130-kefiri	competence protein ComGA	-2.28762	1.34e-08
SDA54090-SAMN02983011_01230-kefiranofaciens	Glucitol operon activator protein (GutM)	1.53732	2.26997e-18		PAK83625-B8W85_03745-kefiri	sodium ABC transporter ATP-binding protein	-2.28753	1.16e-69
SDA71716-SAMN02983011_02361-kefiranofaciens	Quinol monooxygenase YgiN	1.53706	8.16089e-39		PAK83709-B8W85_03360-kefiri	DNA replication initiation protein	-2.28574	2.14e-79
SDA40689-SAMN02983011_00357-kefiranofaciens	hypothetical protein	1.53699	1.7179e-15		PAK83231-B8W85_05020-kefiri	ribonuclease BN	-2.28347	1.89e-75
SDA53670-SAMN02983011_01193-kefiranofaciens	transcriptional activator, Rgg/GadR/MutR family, C-terminal domain-containing protein	1.53656	5.62939e-25		PAK84403-B8W85_00060-kefiri	colicin V production protein	-2.28347	4.49e-50
SDA47512-SAMN02983011_00797-kefiranofaciens	Transposase, Mutator family	1.53648	3.67718e-41		PAK82242-B8W85_08550-kefiri	1,4-beta-N-acetylmuramidase	-2.28322	7.19e-55
SDA70595-SAMN02983011_02311-kefiranofaciens	DNA-entry nuclease	1.5358	1.20047e-36		PAK82535-B8W85_08105-kefiri	aminotransferase V	-2.28155	4.42e-69
SDA46827-SAMN02983011_00739-kefiranofaciens	competence protein ComEC	1.53575	3.19213e-14		PAK80597-B8W85_11575-kefiri	iron ABC transporter permease	-2.28103	1.04e-53
SDA69008-SAMN02983011_02176-kefiranofaciens	hypothetical protein	1.53523	1.00935e-19		B8W85_08830-B8W85_08830-kefiri	hypothetical protein	-2.28068	1.27e-38
SDA51510-SAMN02983011_01050-kefiranofaciens	Phosphotransferase system, EIIC	1.53373	1.22659e-09		PAK84268-B8W85_01015-kefiri	divalent metal cation transporter	-2.2785	4.56e-66
SDA65439-SAMN02983011_01958-kefiranofaciens	hypothetical protein	1.53337	1.45145e-41		PAK84537-B8W85_00755-kefiri	aspartate aminotransferase	-2.27824	5.08e-47
SDA61558-SAMN02983011_01688-kefiranofaciens	hypothetical protein	1.53323	1.8055e-33		PAK82862-B8W85_06290-kefiri	sodium:proton antiporter	-2.27707	7.94e-79
SDA58257-SAMN02983011_01467-kefiranofaciens	Predicted membrane protein	1.53261	5.07578e-47		PAK82610-B8W85_07490-kefiri	RNase adaptor protein RapZ	-2.27532	2.64e-51
SDA39326-SAMN02983011_00250-kefiranofaciens	Uncharacterized protein YutD	1.53212	4.05552e-44		PAK82527-B8W85_08065-kefiri	cell division inhibitor	-2.2732	7.56e-70
SDA37962-SAMN02983011_00193-kefiranofaciens	hypothetical protein	1.53119	5.75051e-48		PAK83769-B8W85_02795-kefiri	competence protein CoiA	-2.27306	3.09e-24
SDA58910-SAMN02983011_01500-kefiranofaciens	Ala-tRNA(Pro) deacylase	1.5311	1.15502e-18		PAK84054-B8W85_02155-kefiri	primosomal protein DnaI	-2.27242	2.04e-64
SDA56334-SAMN02983011_01366-kefiranofaciens	1-acyl-sn-glycerol-3-phosphate acyltransferase	1.53093	9.75501e-64		PAK83088-B8W85_05425-kefiri	hypothetical protein	-2.26945	6.57e-75
SDA65950-SAMN02983011_01979-kefiranofaciens	Predicted ABC-type ATPase	1.52894	2.72169e-27		PAK83996-B8W85_01850-kefiri	hydrolase	-2.26915	3.82e-93
SDA59881-SAMN02983011_01557-kefiranofaciens	hypothetical protein	1.52853	1.44216e-65		PAK81954-B8W85_09055-kefiri	copper-translocating P-type ATPase	-2.26881	2.87e-42
SDA37133-SAMN02983011_00054-kefiranofaciens	hypothetical protein	1.52827	5.95026e-49		PAK81752-B8W85_09280-kefiri	acetyltransferase	-2.26875	1.19e-56
SDA46307-SAMN02983011_00701-kefiranofaciens	ADP-ribose pyrophosphatase YjhB, NUDIX family	1.52801	2.08031e-27		PAK82584-B8W85_07965-kefiri	50S ribosomal protein L4	-2.2683	9.2e-49
SDA52625-SAMN02983011_01128-kefiranofaciens	DNA polymerase-3 subunit epsilon	1.52756	7.73256e-71		PAK82694-B8W85_07200-kefiri	glucose-6-phosphate dehydrogenase	-2.26774	1.08e-73
SDA56769-SAMN02983011_01383-kefiranofaciens	type I restriction enzyme M protein	1.52745	2.42816e-37		PAK83626-B8W85_03750-kefiri	ABC transporter permease	-2.26673	4.75e-63
SDA64192-SAMN02983011_01882-kefiranofaciens	short chain dehydrogenase	1.52687	2.67727e-09		PAK82043-B8W85_08845-kefiri	hypothetical protein	-2.26669	1.35e-66
SDA51402-SAMN02983011_01037-kefiranofaciens	probable phosphoglycerate mutase	1.52626	1.89961e-40		PAK82193-B8W85_08565-kefiri	cytochrome O ubiquinol oxidase	-2.26529	1.37e-39
SDA64864-SAMN02983011_01920-kefiranofaciens	oligoendopeptidase F	1.52608	1.55335e-73		PAK82843-B8W85_06685-kefiri	sulfurtransferase	-2.26364	1.46e-97
SDA59168-SAMN02983011_01520-kefiranofaciens	transcriptional repressor NrdR	1.52605	7.18903e-45		PAK84497-B8W85_00550-kefiri	pyruvate kinase	-2.26288	2.02e-69
SDA37398-SAMN02983011_00111-kefiranofaciens	ATP-binding cassette, subfamily C	1.52551	3.92032e-16		PAK82531-B8W85_08085-kefiri	bifunctional folylpolyglutamate synthase/dihydrofolate synthase	-2.26152	1.8e-34
SDA54835-SAMN02983011_01268-kefiranofaciens	hypothetical protein	1.5253	1.65966e-39		PAK84063-B8W85_02200-kefiri	HD domain-containing protein	-2.2599	9.85e-36
SDA56669-SAMN02983011_01375-kefiranofaciens	hypothetical protein	1.52472	1.10914e-23		PAK83423-B8W85_04370-kefiri	transcription termination/antitermination protein NusG	-2.25925	9.18e-59
SDA53616-SAMN02983011_01187-kefiranofaciens	hypothetical protein	1.52448	1.08015e-22		PAK84051-B8W85_02140-kefiri	dephospho-CoA kinase	-2.25923	3.66e-28
SDA37119-SAMN02983011_00050-kefiranofaciens	Uncharacterized membrane protein	1.52443	1.32553e-64		PAK81754-B8W85_09290-kefiri	phosphoglyceromutase	-2.25829	1.24e-88
SDA45451-SAMN02983011_00671-kefiranofaciens	Protein of unknown function	1.52407	4.30456e-29		PAK84476-B8W85_00445-kefiri	CDP-glycerol--poly(glycerophosphate) glycerophosphotransferase	-2.25645	9.71e-41
SDA53944-SAMN02983011_01218-kefiranofaciens	ABC-type antimicrobial peptide transport system, permease component	1.52375	5.12124e-46		B8W85_07980-B8W85_07980-kefiri	tRNA preQ1(34) S-adenosylmethionine ribosyltransferase-isomerase QueA	-2.25506	1.49e-44
SDA73274-SAMN02983011_02439-kefiranofaciens	choloylglycine hydrolase	1.52303	6.45692e-16		PAK82973-B8W85_05920-kefiri	hydroxyacid dehydrogenase	-2.25433	1.42e-68
SDA64550-SAMN02983011_01905-kefiranofaciens	TerB-C domain-containing protein	1.52116	2.92524e-34		PAK83424-B8W85_04375-kefiri	alpha/beta hydrolase	-2.25356	2.71e-57
SDA64474-SAMN02983011_01897-kefiranofaciens	hypothetical protein	1.52012	4.44502e-25		B8W85_01825-B8W85_01825-kefiri	phosphotransferase enzyme IIA component	-2.25347	4.92e-56
SDA42386-SAMN02983011_00468-kefiranofaciens	Excinuclease ABC subunit B	1.51955	7.35748e-55		PAK83630-B8W85_03770-kefiri	D-serine ammonia-lyase	-2.25281	4.41e-100
SDA58938-SAMN02983011_01502-kefiranofaciens	DNA-binding response regulator, OmpR family, contains REC and winged-helix (wHTH) domain	1.51943	2.33822e-35		PAK82541-B8W85_07750-kefiri	aspartyl/glutamyl-tRNA amidotransferase subunit B	-2.25249	2.87e-60
SDA69651-SAMN02983011_02232-kefiranofaciens	hypothetical protein	1.5169	1.61259e-20		PAK84543-B8W85_00785-kefiri	cell division protein GpsB	-2.25202	3.91e-64
SDA64829-SAMN02983011_01916-kefiranofaciens	hypothetical protein	1.51669	3.83911e-06		PAK84448-B8W85_00295-kefiri	RIP metalloprotease RseP	-2.25013	3.54e-67
SDA61009-SAMN02983011_01635-kefiranofaciens	oligopeptide transport system substrate-binding protein	1.51575	1.21744e-44		PAK82220-B8W85_08435-kefiri	GntR family transcriptional regulator	-2.24889	6.17e-43
SDA42806-SAMN02983011_00504-kefiranofaciens	protein-tyrosine phosphatase	1.51575	2.19052e-57		PAK82929-B8W85_06195-kefiri	phage tail protein	-2.24835	9.22e-80
SDA68725-SAMN02983011_02157-kefiranofaciens	clumping factor A	1.51539	1.16417e-26		PAK83026-B8W85_05670-kefiri	acyltransferase	-2.24816	2.4e-60
SDA56053-SAMN02983011_01342-kefiranofaciens	Iron-sulphur cluster biosynthesis	1.51537	3.50663e-33		PAK83788-B8W85_02900-kefiri	cell division protein	-2.24812	8.82e-76
SDA55254-SAMN02983011_01301-kefiranofaciens	transcriptional regulator, TetR family	1.51498	8.10987e-21		PAK81431-B8W85_09905-kefiri	short-chain dehydrogenase/reductase	-2.24764	1.12e-63
SDA59935-SAMN02983011_01561-kefiranofaciens	Uncharacterized protein YpuA, DUF1002 family	1.51475	2.20178e-25		PAK83204-B8W85_04875-kefiri	3-hydroxyacyl-[acyl-carrier-protein] dehydratase FabZ	-2.24746	7.38e-68
SDA39577-SAMN02983011_00266-kefiranofaciens	putative holliday junction resolvase	1.5143	2.28649e-54		PAK83555-B8W85_04160-kefiri	TetR family transcriptional regulator	-2.24553	1.84e-60
SDA68524-SAMN02983011_02147-kefiranofaciens	hypothetical protein	1.51291	3.17225e-14		PAK83312-B8W85_04765-kefiri	hypothetical protein	-2.24289	2.23e-71
SDA47341-SAMN02983011_00781-kefiranofaciens	rod shape-determining protein MreD	1.51173	2.23262e-35		PAK82928-B8W85_06185-kefiri	capsid protein	-2.24262	3.03e-82
SDA63975-SAMN02983011_01860-kefiranofaciens	biotin transport system substrate-specific component	1.51115	6.5921e-84		PAK80386-B8W85_11970-kefiri	MFS transporter	-2.24224	1.01e-71
SDA65707-SAMN02983011_01970-kefiranofaciens	hypothetical protein	1.50916	1.38106e-48		PAK84150-B8W85_01570-kefiri	fumarylacetoacetate hydrolase	-2.24204	6.33e-68
SDA71224-SAMN02983011_02339-kefiranofaciens	Virulence-associated protein VagC	1.50858	5.49242e-23		PAK81942-B8W85_08980-kefiri	ATP-dependent DNA helicase	-2.24138	1.02e-58
SDA58278-SAMN02983011_01469-kefiranofaciens	L,D-transpeptidase catalytic domain	1.50809	2.67133e-48		PAK82551-B8W85_07800-kefiri	ECF transporter S component	-2.24043	1.98e-45
SDA51375-SAMN02983011_01034-kefiranofaciens	hypothetical protein	1.50783	1.96293e-24		B8W85_03370-B8W85_03370-kefiri	alpha-N-arabinofuranosidase	-2.24033	2.5e-57
SDA63754-SAMN02983011_01850-kefiranofaciens	haloacid dehalogenase superfamily, subfamily IA, variant 1 with third motif having Dx(3-4)D or Dx(3-4)E	1.5065	2.37021e-23		PAK83787-B8W85_02895-kefiri	cell division protein FtsZ	-2.2402	6.62e-70
SDA55178-SAMN02983011_01295-kefiranofaciens	DNA-binding transcriptional regulator, MarR family	1.50636	2.83027e-44		PAK83581-B8W85_03510-kefiri	replication protein B	-2.23979	2e-108
SDA53041-SAMN02983011_01162-kefiranofaciens	hypothetical protein	1.50616	1.02469e-86		PAK84327-B8W85_01325-kefiri	metal ABC transporter substrate-binding protein	-2.23923	5.86e-81
SDA37325-SAMN02983011_00095-kefiranofaciens	hypothetical protein	1.50571	1.7877e-27		PAK84469-B8W85_00410-kefiri	phosphatase	-2.23817	4.97e-45
SDA68415-SAMN02983011_02136-kefiranofaciens	LPXTG-motif cell wall anchor domain-containing protein	1.5056	1.52746e-86		PAK84136-B8W85_01500-kefiri	phosphoketolase	-2.23802	3.51e-58
SDA68758-SAMN02983011_02160-kefiranofaciens	hypothetical protein	1.50554	1.40358e-24		PAK82529-B8W85_08075-kefiri	rod shape-determining protein MreC	-2.23762	6.74e-56
SDA70603-SAMN02983011_02312-kefiranofaciens	adenine-specific DNA-methyltransferase	1.50484	8.88597e-36		PAK82229-B8W85_08480-kefiri	phosphate ABC transporter substrate-binding protein	-2.23638	6.08e-49
SDA37758-SAMN02983011_00169-kefiranofaciens	peptide-methionine (S)-S-oxide reductase	1.50416	2.01688e-80		B8W85_11655-B8W85_11655-kefiri	fucose-binding lectin II	-2.23497	3.14e-31
SDA67610-SAMN02983011_02086-kefiranofaciens	Phage integrase family protein	1.50387	1.7093e-27		PAK81633-B8W85_09460-kefiri	serine--tRNA ligase	-2.2347	6.08e-62
SDA48251-SAMN02983011_00821-kefiranofaciens	Transposase DDE domain-containing protein	1.50285	2.69047e-21		PAK82200-B8W85_08610-kefiri	GTPase CgtA	-2.23344	1.04e-42
SDA73635-SAMN02983011_02460-kefiranofaciens	hypothetical protein	1.50227	0.00415821		PAK81338-B8W85_10130-kefiri	hypothetical protein	-2.232	2.98e-26
SDA58219-SAMN02983011_01464-kefiranofaciens	proton-dependent oligopeptide transporter, POT family	1.50116	5.13806e-32		PAK84402-B8W85_00055-kefiri	cell division protein FtsZ	-2.23188	1.25e-40
SDA68811-SAMN02983011_02165-kefiranofaciens	Transglycosylase-like domain-containing protein	1.50026	4.51401e-31		PAK81953-B8W85_09050-kefiri	penicillinase repressor	-2.23144	3.71e-31
SDA63487-SAMN02983011_01831-kefiranofaciens	TrbL/VirB6 plasmid conjugal transfer protein	1.4998	2.45819e-63		PAK83773-B8W85_02815-kefiri	NAD kinase	-2.23051	2.64e-62
SDA57928-SAMN02983011_01444-kefiranofaciens	hydroxymethylpyrimidine/phosphomethylpyrimidine kinase	1.49943	4.18168e-105		PAK81638-B8W85_09530-kefiri	peptidase	-2.22986	1.32e-14
SDA48537-SAMN02983011_00845-kefiranofaciens	signal peptide-containing protein, YSIRK family	1.49867	4.13577e-55		PAK83585-B8W85_03530-kefiri	undecaprenyl-diphosphatase	-2.22982	9.43e-68
SDA69018-SAMN02983011_02177-kefiranofaciens	hypothetical protein	1.49816	1.56302e-11		PAK84067-B8W85_02220-kefiri	nucleotide-binding protein	-2.22918	6.49e-69
SDA70383-SAMN02983011_02294-kefiranofaciens	DeoR C terminal sensor domain-containing protein	1.49785	6.8835e-30		PAK84126-B8W85_01450-kefiri	L-asparaginase	-2.22781	2.68e-87
SDA51522-SAMN02983011_01051-kefiranofaciens	Phosphotransferase system, EIIC	1.49752	4.57828e-06		PAK81401-B8W85_10030-kefiri	redox-regulated ATPase YchF	-2.22709	2.35e-68
SDA59250-SAMN02983011_01526-kefiranofaciens	hypothetical protein	1.49452	5.40048e-79		PAK83620-B8W85_03720-kefiri	adenine phosphoribosyltransferase	-2.22674	1.72e-45
SDA74301-SAMN02983011_02483-kefiranofaciens	hypothetical protein	1.49407	1.18434e-24		PAK82555-B8W85_07820-kefiri	cobalt ABC transporter ATP-binding protein	-2.22576	6.57e-55
SDA40755-SAMN02983011_00364-kefiranofaciens	cobalt-zinc-cadmium efflux system protein	1.49311	3.50123e-39		PAK83829-B8W85_03110-kefiri	branched-chain alpha-keto acid dehydrogenase subunit E2	-2.22522	4.67e-31
SDA42479-SAMN02983011_00476-kefiranofaciens	Ig-like domain (group 3)	1.49276	3.87632e-48		PAK82235-B8W85_08515-kefiri	hypothetical protein	-2.22508	1.13e-14
SDA57297-SAMN02983011_01423-kefiranofaciens	hypothetical protein	1.49272	2.94455e-60		B8W85_11560-B8W85_11560-kefiri	peptidase	-2.22415	8.01e-54
SDA68143-SAMN02983011_02120-kefiranofaciens	ethanolamine utilization protein EutS	1.49229	3.01274e-51		PAK82547-B8W85_07780-kefiri	phosphoribosylaminoimidazole carboxylase	-2.22368	1.2e-57
SDA53005-SAMN02983011_01159-kefiranofaciens	probable phosphoglycerate mutase	1.49132	5.23383e-42		PAK84428-B8W85_00190-kefiri	cytoplasmic protein	-2.22294	3.63e-27
SDA64571-SAMN02983011_01907-kefiranofaciens	ATP-dependent helicase Lhr and Lhr-like helicase	1.49013	4.68449e-54		PAK82878-B8W85_06380-kefiri	glutamine-fructose-6-phosphate transaminase (isomerizing)	-2.22106	3.82e-56
SDA61025-SAMN02983011_01637-kefiranofaciens	uncharacterized protein	1.48947	2.56398e-43		PAK82811-B8W85_06555-kefiri	DNA-directed RNA polymerase subunit omega	-2.22104	2.02e-41
SDA59790-SAMN02983011_01549-kefiranofaciens	hypothetical protein	1.48907	2.8929e-39		PAK82695-B8W85_07205-kefiri	phosphogluconate dehydrogenase (NADP(+)-dependent, decarboxylating)	-2.21851	2.56e-80
SDA63166-SAMN02983011_01808-kefiranofaciens	aspartate racemase	1.48694	3.28615e-59		PAK80474-B8W85_11785-kefiri	hypothetical protein	-2.21831	2.73e-52
SDA37330-SAMN02983011_00096-kefiranofaciens	amino acid/polyamine/organocation transporter, APC superfamily	1.4863	1.89948e-54		PAK82984-B8W85_05990-kefiri	cysteine methyltransferase	-2.21805	4.24e-55
SDA61510-SAMN02983011_01681-kefiranofaciens	small subunit ribosomal protein S6	1.48389	2.53284e-38		PAK83628-B8W85_03760-kefiri	hypothetical protein	-2.21745	6.58e-75
SDA59098-SAMN02983011_01515-kefiranofaciens	Arylsulfotransferase (ASST)	1.48384	4.12928e-45		PAK82232-B8W85_08495-kefiri	hypothetical protein	-2.21732	6.11e-54
SDA43594-SAMN02983011_00570-kefiranofaciens	Uncharacterized protein YueI	1.48284	3.37819e-41		PAK83774-B8W85_02820-kefiri	RNA pseudouridine synthase	-2.2157	2.97e-67
SDA74310-SAMN02983011_02484-kefiranofaciens	Protein of unknown function	1.48211	1.22954e-21		PAK84129-B8W85_01465-kefiri	spermidine/putrescine ABC transporter permease	-2.2155	1.59e-51
SDA73174-SAMN02983011_02434-kefiranofaciens	Initiator Replication protein	1.48134	3.40258e-64		PAK82080-B8W85_08705-kefiri	chromosome partitioning protein ParA	-2.21549	8.67e-73
SDA55819-SAMN02983011_01319-kefiranofaciens	CAAX protease self-immunity	1.48072	3.26457e-29		PAK82585-B8W85_07970-kefiri	50S ribosomal protein L3	-2.21543	5.47e-58
SDA67251-SAMN02983011_02063-kefiranofaciens	oligopeptide transport system substrate-binding protein	1.48067	2.41117e-50		PAK83120-B8W85_05535-kefiri	MFS transporter	-2.21531	1.44e-62
SDA57115-SAMN02983011_01409-kefiranofaciens	Imidazolonepropionase	1.48046	1.17726e-36		PAK83518-B8W85_03945-kefiri	phosphoglycolate phosphatase	-2.21456	5.48e-54
SDA66346-SAMN02983011_02006-kefiranofaciens	Oligosaccharide biosynthesis protein Alg14 like	1.48039	1.03725e-31		PAK83164-B8W85_05250-kefiri	NADPH-dependent oxidoreductase	-2.2136	2.01e-31
SDA46724-SAMN02983011_00730-kefiranofaciens	GTP-binding protein	1.48007	3.02253e-45		PAK82819-B8W85_06595-kefiri	exodeoxyribonuclease VII large subunit	-2.21357	2.76e-43
SDA64581-SAMN02983011_01908-kefiranofaciens	hypothetical protein	1.47949	7.9249e-35		PAK83311-B8W85_04760-kefiri	PemK family transcriptional regulator	-2.21296	1.79e-76
SDA48045-SAMN02983011_00803-kefiranofaciens	topoisomerase-4 subunit A	1.47928	3.75764e-47		PAK83218-B8W85_04945-kefiri	biotin transporter BioY	-2.21272	5.45e-62
SDA70396-SAMN02983011_02295-kefiranofaciens	fructose-1-phosphate kinase	1.47877	4.72637e-45		PAK81946-B8W85_09000-kefiri	hypothetical protein	-2.21155	9.86e-19
SDA68988-SAMN02983011_02174-kefiranofaciens	DNA-entry nuclease	1.47869	2.63188e-26		PAK83686-B8W85_03240-kefiri	glutamine ABC transporter permease	-2.21091	1.89e-59
SDA50864-SAMN02983011_01018-kefiranofaciens	RHH-type transcriptional regulator, rel operon repressor / antitoxin RelB	1.47866	6.38836e-29		PAK83076-B8W85_05355-kefiri	N-acetyltransferase	-2.21091	7.09e-51
SDA58312-SAMN02983011_01472-kefiranofaciens	hypothetical protein	1.47857	5.27892e-93		PAK81226-B8W85_10335-kefiri	transcriptional regulator	-2.21058	8.97e-36
SDA38366-SAMN02983011_00233-kefiranofaciens	surface layer protein	1.4773	3.70113e-33		PAK81064-B8W85_10655-kefiri	hypothetical protein	-2.20876	5.54e-07
SDA63955-SAMN02983011_01858-kefiranofaciens	nicotinate-nucleotide pyrophosphorylase [carboxylating]	1.47574	6.58642e-131		PAK81225-B8W85_10330-kefiri	ABC transporter	-2.20779	2.99e-48
SDA38053-SAMN02983011_00205-kefiranofaciens	mevalonate kinase	1.47491	5.38604e-55		PAK82665-B8W85_07410-kefiri	methionine ABC transporter ATP-binding protein	-2.20753	1.31e-41
SDA49391-SAMN02983011_00885-kefiranofaciens	D-methionine transport system permease protein	1.47327	3.17497e-40		PAK84449-B8W85_00300-kefiri	proline--tRNA ligase	-2.20745	6.53e-113
SDA39722-SAMN02983011_00279-kefiranofaciens	PTS system IID component, Man family (TC 4.A.6)	1.47318	8.90182e-28		PAK83615-B8W85_03695-kefiri	class II fumarate hydratase	-2.20702	6.85e-43
SDA62320-SAMN02983011_01752-kefiranofaciens	Predicted arabinose efflux permease, MFS family	1.4726	3.9952e-70		PAK81224-B8W85_10325-kefiri	hypothetical protein	-2.20596	5.03e-40
SDA63137-SAMN02983011_01805-kefiranofaciens	DNA-binding response regulator, OmpR family, contains REC and winged-helix (wHTH) domain	1.47193	9.56788e-56		PAK83309-B8W85_04745-kefiri	holo-ACP synthase	-2.20593	1.86e-36
SDA55404-SAMN02983011_01313-kefiranofaciens	Putative adhesin	1.47115	7.08978e-19		PAK84444-B8W85_00275-kefiri	ribosome-recycling factor	-2.20586	1.3e-79
SDA60502-SAMN02983011_01592-kefiranofaciens	phosphonate transport system permease protein	1.47107	1.84133e-36		PAK83825-B8W85_03090-kefiri	MFS transporter	-2.20502	2.05e-40
SDA45502-SAMN02983011_00675-kefiranofaciens	amino acid ABC transporter ATP-binding protein, PAAT family	1.47056	4.65416e-66		PAK82777-B8W85_06785-kefiri	TetR family transcriptional regulator	-2.20412	3.02e-37
SDA62650-SAMN02983011_01777-kefiranofaciens	Transposase, Mutator family	1.47023	1.21427e-29		PAK81608-B8W85_09555-kefiri	fucose-binding lectin II	-2.20358	4.24e-52
SDA57088-SAMN02983011_01407-kefiranofaciens	Fic/DOC family protein	1.46986	2.03544e-31		PAK83737-B8W85_03390-kefiri	hypothetical protein	-2.20115	3.69e-27
SDA70110-SAMN02983011_02270-kefiranofaciens	hypothetical protein	1.46983	7.54523e-82		PAK82587-B8W85_07640-kefiri	hypothetical protein	-2.20069	9.23e-48
SDA67864-SAMN02983011_02101-kefiranofaciens	Sugar kinase of the NBD/HSP70 family, may contain an N-terminal HTH domain	1.46881	3.7924e-43		PAK84551-B8W85_00830-kefiri	bifunctional pyr operon transcriptional regulator/uracil phosphoribosyltransferase	-2.20056	1.78e-62
SDA53604-SAMN02983011_01186-kefiranofaciens	hypothetical protein	1.46792	1.23688e-29		PAK83310-B8W85_04755-kefiri	antitoxin	-2.19799	1.12e-60
SDA70613-SAMN02983011_02313-kefiranofaciens	Type I restriction enzyme R protein N terminus (HSDR_N)	1.46456	1.57585e-38		PAK82052-B8W85_08895-kefiri	RNA-binding protein	-2.1937	3.62e-50
SDA47056-SAMN02983011_00757-kefiranofaciens	Putative amino acid metabolism	1.46436	1.25021e-57		PAK83396-B8W85_04230-kefiri	NAD(+) synthase	-2.19349	3.78e-76
SDA73399-SAMN02983011_02447-kefiranofaciens	hypothetical protein	1.46305	3.39088e-24		PAK83451-B8W85_04520-kefiri	multidrug ABC transporter ATP-binding protein	-2.19334	1.54e-58
SDA37875-SAMN02983011_00184-kefiranofaciens	RNA polymerase, sigma 70 subunit, RpoD	1.46179	7.39847e-38		PAK82692-B8W85_07190-kefiri	acetyltransferase	-2.19319	3.22e-58
SDA57026-SAMN02983011_01402-kefiranofaciens	phosphoribosylformylglycinamidine synthase	1.46158	3.05029e-18		PAK84128-B8W85_01460-kefiri	spermidine/putrescine ABC transporter ATP-binding protein	-2.19187	1.9e-53
SDA47168-SAMN02983011_00767-kefiranofaciens	YggT family protein	1.4614	8.19659e-41		PAK83284-B8W85_04620-kefiri	hydrolase TatD	-2.19029	2.2e-43
SDA61152-SAMN02983011_01652-kefiranofaciens	transporter, CPA2 family	1.46069	1.56299e-45		PAK83727-B8W85_03460-kefiri	ABC transporter ATP-binding protein	-2.18896	2.91e-55
SDA48444-SAMN02983011_00838-kefiranofaciens	TRAM domain-containing protein	1.46011	4.21646e-15		PAK82100-B8W85_08805-kefiri	allantoin permease	-2.18752	4.65e-48
SDA61517-SAMN02983011_01682-kefiranofaciens	single-strand binding protein	1.45942	1.94289e-37		PAK82931-B8W85_06205-kefiri	hypothetical protein	-2.18686	2.22e-76
SDA62987-SAMN02983011_01790-kefiranofaciens	WHG domain-containing protein	1.45923	2.07728e-34		PAK84069-B8W85_02230-kefiri	alcohol dehydrogenase AdhP	-2.18614	2.74e-81
SDA51555-SAMN02983011_01056-kefiranofaciens	transcriptional regulator, GntR family	1.45893	3.27594e-52		PAK84415-B8W85_00125-kefiri	YebC/PmpR family DNA-binding transcriptional regulator	-2.185	3.83e-115
SDA37313-SAMN02983011_00093-kefiranofaciens	fused signal recognition particle receptor	1.45886	1.39204e-39		PAK84049-B8W85_02130-kefiri	DNA polymerase I	-2.18396	9.24e-40
SDA70407-SAMN02983011_02296-kefiranofaciens	PTS system D-fructose-specific IIA component (F1P-forming), Frc family /PTS system D-fructose-specific IIB component (F1P-forming), Frc family /PTS system D-fructose-specific IIC component (F1P-forming), Frc family	1.45874	6.0382e-65		PAK82626-B8W85_07580-kefiri	DNA-binding response regulator	-2.18358	7.73e-57
SDA56402-SAMN02983011_01373-kefiranofaciens	DNA-binding transcriptional regulator, LysR family	1.45813	2.31498e-55		PAK83543-B8W85_04090-kefiri	protein tyrosine phosphatase	-2.18344	2.27e-28
SDA50838-SAMN02983011_01015-kefiranofaciens	Uncharacterized phage-associated protein	1.45811	5.01187e-30		PAK83896-B8W85_02485-kefiri	DNA-binding response regulator	-2.18329	4.52e-56
SDA41413-SAMN02983011_00433-kefiranofaciens	holo-[acyl-carrier protein] synthase	1.45763	5.68763e-26		PAK84443-B8W85_00270-kefiri	UMP kinase	-2.18289	4.19e-69
SDA69527-SAMN02983011_02218-kefiranofaciens	hypothetical protein	1.45695	2.36793e-16		PAK83994-B8W85_01840-kefiri	phosphatase PAP2 family protein	-2.18118	1.15e-38
SDA48464-SAMN02983011_00839-kefiranofaciens	hypoxanthine phosphoribosyltransferase	1.45682	1.72164e-30		PAK82930-B8W85_06200-kefiri	phage tail protein	-2.18057	7.22e-78
SDA62296-SAMN02983011_01750-kefiranofaciens	Aldo/keto reductase	1.45549	2.90737e-61		PAK82663-B8W85_07400-kefiri	rod shape-determining protein RodA	-2.18054	3.38e-66
SDA68268-SAMN02983011_02129-kefiranofaciens	hypothetical protein	1.45449	4.81602e-10		PAK82101-B8W85_08810-kefiri	hypothetical protein	-2.17978	4.95e-41
SDA48719-SAMN02983011_00860-kefiranofaciens	type I restriction enzyme, S subunit	1.45434	5.38399e-23		PAK83140-B8W85_05130-kefiri	GNAT family N-acetyltransferase	-2.17884	5.06e-69
SDA37752-SAMN02983011_00168-kefiranofaciens	hypothetical protein	1.45431	2.47944e-31		PAK82899-B8W85_06300-kefiri	carboxylesterase	-2.17832	4.28e-50
SDA68998-SAMN02983011_02175-kefiranofaciens	hypothetical protein	1.45358	5.50692e-19		PAK83671-B8W85_03160-kefiri	hypothetical protein	-2.17789	5.22e-29
SDA72476-SAMN02983011_02393-kefiranofaciens	hypothetical protein	1.45248	1.01417e-26		PAK83689-B8W85_03255-kefiri	amino acid ABC transporter ATP-binding protein	-2.17728	4.49e-47
SDA47330-SAMN02983011_00780-kefiranofaciens	Protein of unknown function	1.4519	1.7334e-19		PAK83422-B8W85_04365-kefiri	preprotein translocase subunit SecE	-2.17704	6.55e-44
SDA39736-SAMN02983011_00280-kefiranofaciens	PTS system, mannose-specific IIC component	1.44843	1.08007e-27		PAK81335-B8W85_10115-kefiri	adenylosuccinate lyase	-2.17686	2.68e-63
SDA61460-SAMN02983011_01673-kefiranofaciens	ribonuclease P protein component	1.44757	4.61312e-27		PAK84263-B8W85_00990-kefiri	glycerophosphodiester phosphodiesterase	-2.1764	9.18e-25
SDA49618-SAMN02983011_00908-kefiranofaciens	Uncharacterized membrane protein YjjP, DUF1212 family	1.44686	1.20282e-49		PAK84173-B8W85_01690-kefiri	hypothetical protein	-2.17588	1.55e-39
SDA68685-SAMN02983011_02153-kefiranofaciens	Phage-related protein	1.44671	6.7363e-23		B8W85_09350-B8W85_09350-kefiri	bifunctional demethylmenaquinone methyltransferase/2-methoxy-6-polyprenyl-1,4-benzoquinol methylase	-2.17544	4.05e-59
SDA48587-SAMN02983011_00849-kefiranofaciens	putative endopeptidase	1.44661	1.64936e-30		PAK82609-B8W85_07485-kefiri	YvcK family protein	-2.17529	1.48e-34
SDA58642-SAMN02983011_01476-kefiranofaciens	hypothetical protein	1.44511	1.24707e-37		PAK83697-B8W85_03295-kefiri	MFS transporter	-2.17351	7.4e-52
SDA60992-SAMN02983011_01633-kefiranofaciens	oligopeptide transport system permease protein	1.44495	5.67053e-71		PAK81245-B8W85_10270-kefiri	hypothetical protein	-2.17319	3.14e-61
SDA64094-SAMN02983011_01872-kefiranofaciens	3-oxoacyl-[acyl-carrier-protein] synthase-3	1.44415	1.42891e-55		PAK81731-B8W85_09405-kefiri	QacE family quaternary ammonium compound efflux SMR transporter	-2.17296	5.58e-16
SDA60977-SAMN02983011_01631-kefiranofaciens	oligopeptide transport system ATP-binding protein	1.44217	8.28747e-56		PAK83824-B8W85_03085-kefiri	DNA-binding protein	-2.17292	2.6e-29
SDA69550-SAMN02983011_02221-kefiranofaciens	hypothetical protein	1.44165	9.14286e-14		PAK82773-B8W85_06765-kefiri	transcriptional regulator	-2.17267	1.3e-57
SDA47428-SAMN02983011_00790-kefiranofaciens	hypothetical protein	1.44085	7.98657e-33		PAK83245-B8W85_05095-kefiri	1,2-diacylglycerol 3-glucosyltransferase	-2.17163	9.77e-43
SDA49800-SAMN02983011_00931-kefiranofaciens	Uncharacterized integral membrane protein	1.43998	4.84783e-28		PAK82652-B8W85_07345-kefiri	ATP synthase F0 subunit B	-2.17082	4.32e-86
SDA37342-SAMN02983011_00099-kefiranofaciens	hypothetical protein	1.43975	4.67648e-26		PAK82051-B8W85_08890-kefiri	30S ribosomal protein S16	-2.17048	1.2e-66
SDA49424-SAMN02983011_00888-kefiranofaciens	Linear amide C-N hydrolases, choloylglycine hydrolase family	1.4394	9.93394e-15		PAK80820-B8W85_11160-kefiri	DUF5067 domain-containing protein	-2.17022	5e-29
SDA61453-SAMN02983011_01672-kefiranofaciens	YidC/Oxa1 family membrane protein insertase	1.43767	7.88144e-33		PAK82210-B8W85_08660-kefiri	elongation factor Tu	-2.16956	3.14e-69
SDA47183-SAMN02983011_00768-kefiranofaciens	cell division inhibitor SepF	1.43719	4.56644e-41		PAK80493-B8W85_11780-kefiri	hypothetical protein	-2.16906	2.48e-32
SDA53729-SAMN02983011_01198-kefiranofaciens	CBS domain-containing protein	1.43686	6.24637e-26		B8W85_03675-B8W85_03675-kefiri	hypothetical protein	-2.1685	1.26e-37
SDA60984-SAMN02983011_01632-kefiranofaciens	oligopeptide transport system permease protein	1.4366	1.94408e-78		PAK82549-B8W85_07790-kefiri	mannosyl-glycoprotein endo-beta-N-acetylglucosamidase	-2.1684	1.39e-44
SDA50754-SAMN02983011_01007-kefiranofaciens	FMN-dependent dehydrogenase, includes L-lactate dehydrogenase and type II isopentenyl diphosphate isomerase	1.43557	2.74333e-41		PAK82699-B8W85_07225-kefiri	ABC transporter	-2.16778	9.29e-52
SDA45691-SAMN02983011_00694-kefiranofaciens	uracil permease	1.4326	2.98536e-35		PAK84530-B8W85_00715-kefiri	HAD family hydrolase	-2.16683	1.52e-64
SDA45620-SAMN02983011_00687-kefiranofaciens	hypothetical protein	1.4321	3.47713e-24		PAK82196-B8W85_08585-kefiri	hypothetical protein	-2.16575	2.41e-45
SDA56905-SAMN02983011_01393-kefiranofaciens	transcriptional regulator, RpiR family	1.43191	3.19382e-56		PAK84499-B8W85_00560-kefiri	site-specific tyrosine recombinase XerD	-2.16527	2.31e-29
SDA64112-SAMN02983011_01874-kefiranofaciens	3-hydroxyacyl-[acyl-carrier-protein] dehydratase	1.43166	2.06041e-47		PAK83594-B8W85_03575-kefiri	LysR family transcriptional regulator	-2.16456	7.55e-31
SDA39552-SAMN02983011_00265-kefiranofaciens	Uncharacterized protein YrzB, UPF0473 family	1.43128	3.91352e-39		PAK82943-B8W85_06190-kefiri	DNA-packaging protein	-2.16432	8.96e-77
SDA66626-SAMN02983011_02019-kefiranofaciens	Helix-turn-helix domain-containing protein	1.42954	8.86469e-15		PAK84498-B8W85_00555-kefiri	DNA-binding protein	-2.16172	2.59e-37
SDA49362-SAMN02983011_00881-kefiranofaciens	cation-transporting ATPase E	1.42929	1.02141e-62		PAK83917-B8W85_02600-kefiri	transcriptional regulator	-2.16143	5.87e-11
SDA49402-SAMN02983011_00886-kefiranofaciens	Sugar phosphate permease	1.42928	1.77892e-16		PAK82058-B8W85_08925-kefiri	ATP-dependent protease ATP-binding subunit HslU	-2.16119	8.31e-48
SDA70620-SAMN02983011_02314-kefiranofaciens	hypothetical protein	1.42896	3.85835e-29		PAK84540-B8W85_00770-kefiri	carboxypeptidase	-2.16024	1.86e-44
SDA43576-SAMN02983011_00569-kefiranofaciens	putative ATPase	1.42893	8.99235e-75		PAK81615-B8W85_09595-kefiri	amidase	-2.15963	5.21e-35
SDA49794-SAMN02983011_00930-kefiranofaciens	hypothetical protein	1.42886	2.8921e-52		PAK81610-B8W85_09565-kefiri	hypothetical protein	-2.15928	5.45e-57
SDA63346-SAMN02983011_01816-kefiranofaciens	hypothetical protein	1.42797	4.70761e-15		PAK83822-B8W85_03075-kefiri	hypothetical protein	-2.15887	1.86e-14
SDA60374-SAMN02983011_01579-kefiranofaciens	MobA/MobL family protein	1.42747	2.36439e-52		PAK82192-B8W85_08560-kefiri	general stress protein	-2.15728	1.2e-48
SDA48739-SAMN02983011_00862-kefiranofaciens	HsdM N-terminal domain-containing protein	1.42697	3.17454e-14		PAK82212-B8W85_08670-kefiri	RNase J family beta-CASP ribonuclease	-2.15659	1.52e-58
SDA73840-SAMN02983011_02468-kefiranofaciens	hypothetical protein	1.42652	3.08984e-54		PAK84412-B8W85_00110-kefiri	hypothetical protein	-2.1561	5.77e-68
SDA36997-SAMN02983011_00003-kefiranofaciens	orotidine-5'-phosphate decarboxylase	1.42622	4.49581e-53		PAK84474-B8W85_00435-kefiri	CDP-glycerol--poly(glycerophosphate) glycerophosphotransferase	-2.15541	1.09e-44
SDA49659-SAMN02983011_00912-kefiranofaciens	hypothetical protein	1.4247	4.8679e-43		PAK82195-B8W85_08580-kefiri	single-stranded-DNA-specific exonuclease RecJ	-2.1549	2.95e-64
SDA66808-SAMN02983011_02035-kefiranofaciens	Transposase, Mutator family	1.42436	4.16689e-70		PAK82707-B8W85_07245-kefiri	hypothetical protein	-2.15476	1.75e-45
SDA59802-SAMN02983011_01550-kefiranofaciens	hypothetical protein	1.4243	4.03137e-28		PAK81753-B8W85_09285-kefiri	glutamate/gamma-aminobutyrate family transporter YjeM	-2.15401	1.32e-62
SDA64915-SAMN02983011_01924-kefiranofaciens	hypothetical protein	1.42429	8.7527e-42		PAK84020-B8W85_01970-kefiri	sulfurtransferase	-2.15361	1.02e-34
SDA70118-SAMN02983011_02271-kefiranofaciens	hypothetical protein	1.42423	3.94663e-84		PAK83425-B8W85_04380-kefiri	50S ribosomal protein L11	-2.15353	9.25e-89
SDA40266-SAMN02983011_00320-kefiranofaciens	hypothetical protein	1.42416	1.13664e-41		PAK82646-B8W85_07315-kefiri	protein-(glutamine-N5) methyltransferase, release factor-specific	-2.1519	4.44e-57
SDA70942-SAMN02983011_02328-kefiranofaciens	hypothetical protein	1.42375	3.75501e-17		PAK80693-B8W85_11380-kefiri	phosphoglycerate kinase	-2.15066	4.85e-86
SDA67689-SAMN02983011_02093-kefiranofaciens	hypothetical protein	1.42375	7.9289e-17		PAK82662-B8W85_07395-kefiri	hypothetical protein	-2.15038	4.04e-41
SDA60563-SAMN02983011_01599-kefiranofaciens	N-acetylglucosamine 6-phosphate deacetylase	1.42347	4.52568e-54		PAK83688-B8W85_03250-kefiri	glutamine ABC transporter substrate-binding protein	-2.15022	3.74e-40
SDA70276-SAMN02983011_02288-kefiranofaciens	GntR family transcriptional regulator	1.42285	7.11013e-36		PAK83447-B8W85_04500-kefiri	acyl-ACP thioesterase	-2.15019	1.29e-45
SDA60493-SAMN02983011_01591-kefiranofaciens	phosphonate transport system permease protein	1.42217	1.1395e-24		PAK83235-B8W85_05040-kefiri	AI-2E family transporter	-2.14896	1.54e-49
SDA39754-SAMN02983011_00281-kefiranofaciens	PTS system, mannose-specific IIB component	1.42116	1.51307e-15		PAK82454-B8W85_08410-kefiri	aldo/keto reductase	-2.14762	6.73e-73
SDA41230-SAMN02983011_00413-kefiranofaciens	DNA-directed RNA polymerase subunit beta'	1.42087	1.2278e-57		PAK84566-B8W85_00905-kefiri	peptide-methionine (S)-S-oxide reductase	-2.14742	5.13e-42
SDA74009-SAMN02983011_02475-kefiranofaciens	Helix-turn-helix domain-containing protein	1.42068	2.3196e-09		PAK83224-B8W85_04980-kefiri	helicase	-2.14565	6.7e-51
SDA40827-SAMN02983011_00371-kefiranofaciens	hypothetical protein	1.42032	0.000183243		PAK81611-B8W85_09570-kefiri	aminoacyl-tRNA deacylase	-2.14457	1.03e-45
SDA53932-SAMN02983011_01217-kefiranofaciens	ABC-type transport system, involved in lipoprotein release, permease component	1.41997	1.0701e-46		PAK83230-B8W85_05015-kefiri	UDP-N-acetylglucosamine 2-epimerase (non-hydrolyzing)	-2.14456	3.11e-48
SDA62263-SAMN02983011_01747-kefiranofaciens	zinc-ribbon domain-containing protein	1.41915	2.7262e-78		PAK83767-B8W85_02785-kefiri	sensor histidine kinase	-2.14416	3.42e-58
SDA65641-SAMN02983011_01965-kefiranofaciens	Metal-sulfur cluster biosynthetic enzyme	1.41807	1.09244e-33		PAK83874-B8W85_02360-kefiri	hypothetical protein	-2.14388	3.17e-63
SDA70095-SAMN02983011_02268-kefiranofaciens	WXG100 protein secretion system (Wss), protein YukC	1.41792	4.00657e-82		PAK83403-B8W85_04270-kefiri	PTS mannose transporter subunit IIA	-2.14345	2.3e-64
SDA43529-SAMN02983011_00565-kefiranofaciens	SEC10/PgrA surface exclusion domain-containing protein	1.41789	1.42967e-22		PAK83533-B8W85_04030-kefiri	heavy metal-binding protein	-2.14331	1.6e-09
SDA72052-SAMN02983011_02375-kefiranofaciens	Transposase and inactivated derivatives, IS30 family	1.41758	1.16928e-79		PAK83293-B8W85_04665-kefiri	ribose-phosphate pyrophosphokinase	-2.143	3.24e-43
SDA49370-SAMN02983011_00883-kefiranofaciens	D-methionine transport system substrate-binding protein	1.41599	1.11783e-41		PAK82060-B8W85_08935-kefiri	acyl-phosphate glycerol 3-phosphate acyltransferase	-2.14175	1.26e-38
SDA37079-SAMN02983011_00036-kefiranofaciens	Aminoglycoside 3-N-acetyltransferase	1.41467	2.69928e-37		PAK82064-B8W85_08955-kefiri	manganese-dependent inorganic pyrophosphatase	-2.14145	9.45e-68
SDA37061-SAMN02983011_00029-kefiranofaciens	hypothetical protein	1.41323	2.11258e-18		PAK83623-B8W85_03735-kefiri	thiaminase II	-2.14118	1.18e-72
SDA56033-SAMN02983011_01340-kefiranofaciens	hypothetical protein	1.41054	8.68767e-29		PAK83401-B8W85_04255-kefiri	homoserine kinase	-2.14022	1.02e-67
SDA59893-SAMN02983011_01558-kefiranofaciens	hypothetical protein	1.41004	5.97289e-35		PAK83616-B8W85_03700-kefiri	NAD-dependent malic enzyme	-2.13886	4.07e-52
SDA63983-SAMN02983011_01861-kefiranofaciens	BirA family transcriptional regulator, biotin operon repressor / biotin-[acetyl-CoA-carboxylase] ligase	1.40959	1.72882e-58		PAK84424-B8W85_00170-kefiri	acetate kinase	-2.1378	2.23e-94
SDA60544-SAMN02983011_01597-kefiranofaciens	PTS system IIA component, Gat family	1.40863	9.54482e-42		PAK82530-B8W85_08080-kefiri	rod shape-determining protein	-2.13778	8.18e-60
SDA49577-SAMN02983011_00903-kefiranofaciens	Uncharacterized membrane protein, DUF441 family	1.40859	2.95096e-30		PAK84425-B8W85_00175-kefiri	amino acid permease	-2.13776	1.05e-62
SDA71738-SAMN02983011_02363-kefiranofaciens	DNA-binding transcriptional regulator, MerR family	1.40771	1.32049e-41		PAK83627-B8W85_03755-kefiri	hypothetical protein	-2.13754	4.01e-77
SDA56392-SAMN02983011_01372-kefiranofaciens	fumarate reductase flavoprotein subunit	1.40684	5.25489e-56		PAK80556-B8W85_11620-kefiri	hypothetical protein	-2.13703	9.91e-27
SDA45486-SAMN02983011_00674-kefiranofaciens	amino acid ABC transporter substrate-binding protein, PAAT family (TC 3.A.1.3.-)	1.40672	3.10608e-49		PAK83791-B8W85_02915-kefiri	cell division protein DivIVA	-2.13702	3.16e-79
SDA65653-SAMN02983011_01966-kefiranofaciens	hypothetical protein	1.40649	5.96567e-44		PAK83154-B8W85_05200-kefiri	cardiolipin synthase	-2.13663	9.45e-68
SDA49935-SAMN02983011_00950-kefiranofaciens	DNA-binding protein HU-beta	1.40522	6.50672e-36		PAK84188-B8W85_01770-kefiri	potassium transporter Trk	-2.13516	1.94e-67
SDA70360-SAMN02983011_02291-kefiranofaciens	Integrase core domain-containing protein	1.40471	1.29609e-13		PAK84131-B8W85_01475-kefiri	spermidine/putrescine ABC transporter substrate-binding protein	-2.1348	1.74e-49
SDA46733-SAMN02983011_00731-kefiranofaciens	ATP-dependent Clp protease ATP-binding subunit ClpX	1.40413	1.15371e-50		PAK80337-B8W85_12015-kefiri	hypothetical protein	-2.13345	2.84e-53
SDA55914-SAMN02983011_01328-kefiranofaciens	hypothetical protein	1.40384	1.59298e-36		PAK81058-B8W85_10620-kefiri	G-D-S-L family lipolytic protein	-2.13274	1.97e-70
SDA63658-SAMN02983011_01840-kefiranofaciens	exodeoxyribonuclease-3	1.40349	1.34573e-70		PAK82586-B8W85_07975-kefiri	30S ribosomal protein S10	-2.13271	4.89e-46
SDA61466-SAMN02983011_01674-kefiranofaciens	LSU ribosomal protein L34P	1.40199	4.59839e-28		B8W85_06250-B8W85_06250-kefiri	hypothetical protein	-2.13109	2.1e-55
SDA39836-SAMN02983011_00289-kefiranofaciens	chaperonin GroEL	1.40155	2.03551e-86		PAK82962-B8W85_05855-kefiri	hypothetical protein	-2.12899	1.39e-29
SDA40518-SAMN02983011_00342-kefiranofaciens	preprotein translocase subunit SecE	1.3998	2.02272e-26		PAK83303-B8W85_04715-kefiri	MFS transporter	-2.12869	3.51e-54
SDA55161-SAMN02983011_01294-kefiranofaciens	NADH peroxidase	1.39874	1.93573e-46		PAK82667-B8W85_07420-kefiri	methionine ABC transporter substrate-binding protein	-2.12743	2.62e-55
SDA38415-SAMN02983011_00238-kefiranofaciens	Major Facilitator Superfamily protein	1.39853	4.79247e-32		PAK84465-B8W85_00390-kefiri	50S ribosomal protein L11 methyltransferase	-2.12668	5.86e-50
SDA68150-SAMN02983011_02121-kefiranofaciens	hypothetical protein	1.39833	2.50485e-34		PAK84004-B8W85_01890-kefiri	deoxynucleoside kinase	-2.12657	7.12e-52
SDA64086-SAMN02983011_01871-kefiranofaciens	acyl carrier protein	1.39783	1.55591e-48		PAK84486-B8W85_00495-kefiri	glycine--tRNA ligase subunit alpha	-2.12656	9.88e-63
SDA57014-SAMN02983011_01401-kefiranofaciens	phosphoribosylformylglycinamidine synthase	1.39755	5.85019e-42		PAK84003-B8W85_01885-kefiri	hypothetical protein	-2.1259	5.3e-49
SDA44880-SAMN02983011_00623-kefiranofaciens	hypothetical protein	1.39694	6.88831e-40		PAK82528-B8W85_08070-kefiri	rod shape-determining protein MreD	-2.12537	1.45e-52
SDA39614-SAMN02983011_00269-kefiranofaciens	ATP-dependent RNA helicase CshB	1.39626	1.58353e-72		PAK82657-B8W85_07370-kefiri	F0F1 ATP synthase subunit epsilon	-2.12529	4.89e-82
SDA49711-SAMN02983011_00919-kefiranofaciens	phosphopantothenoylcysteine decarboxylase / phosphopantothenate--cysteine ligase	1.39618	3.35737e-30		PAK84475-B8W85_00440-kefiri	Teichoic acid translocation permease TagG	-2.12484	2.05e-47
SDA54811-SAMN02983011_01266-kefiranofaciens	lincosamide and streptogramin A transport system ATP-binding/permease protein	1.39544	8.94715e-47		PAK84137-B8W85_01505-kefiri	phosphohydrolase	-2.12466	1.9e-50
SDA37782-SAMN02983011_00170-kefiranofaciens	Uncharacterized membrane-anchored protein YitT, contains DUF161 and DUF2179 domains	1.39505	2.61599e-66		PAK83778-B8W85_02840-kefiri	hypothetical protein	-2.12459	8.02e-24
SDA71005-SAMN02983011_02333-kefiranofaciens	hypothetical protein	1.39481	3.04023e-10		PAK84422-B8W85_00160-kefiri	hypothetical protein	-2.124	0.0345011
SDA38444-SAMN02983011_00241-kefiranofaciens	hypothetical protein	1.39471	5.24867e-29		PAK83907-B8W85_02550-kefiri	DNA topoisomerase (ATP-hydrolyzing) subunit B	-2.12114	8.62e-32
SDA48729-SAMN02983011_00861-kefiranofaciens	type I restriction enzyme M protein	1.39413	1.67059e-35		PAK84468-B8W85_00405-kefiri	D-tyrosyl-tRNA(Tyr) deacylase	-2.12098	6.57e-47
SDA49504-SAMN02983011_00895-kefiranofaciens	Aminopeptidase C	1.39281	6.00733e-28		PAK84317-B8W85_01270-kefiri	type I glutamate--ammonia ligase	-2.12073	7.56e-58
SDA67092-SAMN02983011_02051-kefiranofaciens	ABC-type multidrug transport system, ATPase and permease component	1.3925	1.01309e-24		PAK84002-B8W85_01880-kefiri	hypothetical protein	-2.11991	9.44e-44
SDA61797-SAMN02983011_01705-kefiranofaciens	maltose O-acetyltransferase	1.39235	2.29443e-55		PAK84545-B8W85_00800-kefiri	oxidoreductase	-2.1189	3.26e-49
SDA37360-SAMN02983011_00103-kefiranofaciens	tRNA (guanine37-N1)-methyltransferase	1.39206	5.16159e-40		PAK80746-B8W85_11330-kefiri	hypothetical protein	-2.11661	5.49e-56
SDA54845-SAMN02983011_01269-kefiranofaciens	dsDNA-specific endonuclease/ATPase MutS2	1.39195	1.30623e-49		PAK83404-B8W85_04275-kefiri	PTS fructose transporter subunit IIB	-2.11632	2.8e-57
SDA47351-SAMN02983011_00782-kefiranofaciens	rod shape-determining protein MreC	1.3918	2.7374e-32		PAK83144-B8W85_05150-kefiri	ATP-dependent helicase	-2.11597	2.58e-54
SDA61376-SAMN02983011_01660-kefiranofaciens	CRP/FNR family transcriptional regulator, anaerobic regulatory protein	1.39142	4.7708e-33		PAK80821-B8W85_11165-kefiri	hypothetical protein	-2.11579	3.51e-31
SDA39625-SAMN02983011_00270-kefiranofaciens	phosphoesterase RecJ domain-containing protein	1.39038	2.23763e-74		PAK84167-B8W85_01660-kefiri	O-acetyl-ADP-ribose deacetylase	-2.11533	1.95e-62
SDA64949-SAMN02983011_01927-kefiranofaciens	Uncharacterized membrane protein YjjB, DUF3815 family	1.38996	3.09791e-32		PAK83207-B8W85_04890-kefiri	acyl carrier protein	-2.11528	2.61e-61
SDA45474-SAMN02983011_00673-kefiranofaciens	amino acid ABC transporter membrane protein 1, PAAT family	1.38952	5.75082e-37		PAK84567-B8W85_00910-kefiri	peptide-methionine (R)-S-oxide reductase	-2.11431	5.53e-27
SDA64927-SAMN02983011_01925-kefiranofaciens	ATPase components of ABC transporters with duplicated ATPase domains	1.38941	4.37887e-50		PAK83629-B8W85_03765-kefiri	hypothetical protein	-2.1138	2.01e-64
SDA44782-SAMN02983011_00614-kefiranofaciens	NAD+ kinase	1.38877	1.4477e-31		PAK82834-B8W85_06675-kefiri	glycerophosphodiester phosphodiesterase	-2.11324	8.52e-29
SDA71727-SAMN02983011_02362-kefiranofaciens	hypothetical protein	1.38741	3.52164e-34		PAK83687-B8W85_03245-kefiri	glutamine ABC transporter permease	-2.11319	1.73e-44
SDA63405-SAMN02983011_01822-kefiranofaciens	hypothetical protein	1.38634	2.46503e-26		PAK82656-B8W85_07365-kefiri	F0F1 ATP synthase subunit beta	-2.11278	5.05e-78
SDA37545-SAMN02983011_00134-kefiranofaciens	ribosome-binding factor A	1.38628	7.32777e-29		PAK83710-B8W85_03365-kefiri	amidohydrolase	-2.11263	5.28e-42
SDA61952-SAMN02983011_01726-kefiranofaciens	ATP-dependent HslUV protease, peptidase subunit HslV	1.38626	7.3125e-37		PAK82759-B8W85_07095-kefiri	MerR family transcriptional regulator	-2.11234	4.09e-42
SDA58952-SAMN02983011_01503-kefiranofaciens	uncharacterized protein	1.3846	4.63031e-33		PAK84399-B8W85_00040-kefiri	hypothetical protein	-2.11197	8.56e-62
SDA65351-SAMN02983011_01950-kefiranofaciens	undecaprenyl-diphosphatase	1.38438	6.09127e-48		PAK81749-B8W85_09265-kefiri	cold-shock protein	-2.11192	2.37e-39
SDA66693-SAMN02983011_02025-kefiranofaciens	hypothetical protein	1.38432	7.55322e-14		PAK82655-B8W85_07360-kefiri	F0F1 ATP synthase subunit gamma	-2.11171	1.46e-79
SDA39339-SAMN02983011_00251-kefiranofaciens	2',3'-cyclic-nucleotide 2'-phosphodiesterase/5'-or 3'-nucleotidase, 5'-nucleotidase family	1.3839	1.01025e-67		PAK83450-B8W85_04515-kefiri	tRNA (adenosine(37)-N6)-threonylcarbamoyltransferase complex transferase subunit TsaD	-2.11095	1.66e-77
SDA38080-SAMN02983011_00208-kefiranofaciens	ATP-dependent DNA helicase DinG	1.3838	1.03984e-49		PAK83324-B8W85_04830-kefiri	lysine--tRNA ligase	-2.11031	6.12e-104
SDA49785-SAMN02983011_00929-kefiranofaciens	ribonuclease Z	1.38205	2.48528e-77		PAK82650-B8W85_07335-kefiri	F0F1 ATP synthase subunit A	-2.10966	7.09e-68
SDA55357-SAMN02983011_01311-kefiranofaciens	thiol peroxidase, atypical 2-Cys peroxiredoxin	1.38072	1.44849e-30		PAK82532-B8W85_08090-kefiri	valine--tRNA ligase	-2.10924	5.96e-56
SDA41668-SAMN02983011_00459-kefiranofaciens	UDP-N-acetylglucosamine 1-carboxyvinyltransferase	1.38026	3.4947e-67		PAK82063-B8W85_08950-kefiri	LysR family transcriptional regulator	-2.10706	6.18e-43
SDA49806-SAMN02983011_00932-kefiranofaciens	large subunit ribosomal protein L32	1.38011	1.76286e-30		PAK83041-B8W85_05760-kefiri	hypothetical protein	-2.10651	4.74e-48
SDA53158-SAMN02983011_01172-kefiranofaciens	Family 4 glycosyl hydrolase	1.37996	2.05507e-16		PAK83137-B8W85_05115-kefiri	3-ketoacyl-CoA thiolase	-2.10631	4.88e-38
SDA58685-SAMN02983011_01480-kefiranofaciens	tRNA dimethylallyltransferase	1.37873	1.5652e-23		PAK82230-B8W85_08485-kefiri	MFS transporter	-2.10603	3.94e-51
SDA37346-SAMN02983011_00100-kefiranofaciens	signal recognition particle subunit FFH/SRP54 (srp54)	1.37849	3.404e-43		PAK82799-B8W85_06900-kefiri	hypothetical protein	-2.106	3.98e-17
SDA63423-SAMN02983011_01824-kefiranofaciens	hypothetical protein	1.37848	2.65773e-26		PAK80813-B8W85_11120-kefiri	sensor histidine kinase	-2.10584	1.08e-77
SDA51839-SAMN02983011_01087-kefiranofaciens	hypothetical protein	1.37838	5.36423e-16		PAK83302-B8W85_04710-kefiri	50S ribosomal protein L31	-2.1044	1.52e-59
SDA66680-SAMN02983011_02024-kefiranofaciens	Transposase and inactivated derivatives	1.37784	5.46789e-11		PAK82556-B8W85_07825-kefiri	energy-coupling factor transporter ATPase	-2.10336	7.12e-46
SDA59811-SAMN02983011_01551-kefiranofaciens	Type IV secretion-system coupling protein DNA-binding domain-containing protein	1.37748	6.44668e-36		PAK83624-B8W85_03740-kefiri	hypothetical protein	-2.10225	4.17e-40
SDA45177-SAMN02983011_00649-kefiranofaciens	Hemolysin, contains CBS domains	1.37693	1.90156e-48		PAK83681-B8W85_03215-kefiri	LacI family transcriptional regulator	-2.10214	9.26e-70
SDA38092-SAMN02983011_00209-kefiranofaciens	Uncharacterized protein YpmB	1.37681	5.33234e-32		PAK84507-B8W85_00600-kefiri	peptidoglycan-binding protein LysM	-2.1016	2.33e-35
SDA58962-SAMN02983011_01504-kefiranofaciens	Predicted nucleotidyltransferase	1.37672	8.93192e-35		PAK83299-B8W85_04695-kefiri	DNA-directed RNA polymerase subunit delta	-2.10097	2.46e-83
SDA49878-SAMN02983011_00942-kefiranofaciens	segregation and condensation protein B	1.37517	1.00045e-38		PAK82526-B8W85_08060-kefiri	septum site-determining protein MinD	-2.10089	2.33e-81
SDA39471-SAMN02983011_00262-kefiranofaciens	large conductance mechanosensitive channel	1.37394	9.47368e-27		PAK84072-B8W85_02245-kefiri	potassium transporter	-2.09986	1e-57
SDA58289-SAMN02983011_01470-kefiranofaciens	hypothetical protein	1.37315	7.38932e-58		PAK84440-B8W85_00255-kefiri	haloacid dehalogenase	-2.09855	2.68e-48
SDA56972-SAMN02983011_01398-kefiranofaciens	phosphoribosylformylglycinamidine cyclo-ligase	1.37206	2.75284e-21		PAK84199-B8W85_01710-kefiri	peptidase M13	-2.09581	3.27e-37
SDA49379-SAMN02983011_00884-kefiranofaciens	D-methionine transport system ATP-binding protein	1.37079	6.99557e-38		PAK82823-B8W85_06615-kefiri	elongation factor P	-2.09303	4.84e-53
SDA44647-SAMN02983011_00603-kefiranofaciens	DNA segregation ATPase FtsK/SpoIIIE, S-DNA-T family	1.37069	3.07687e-63		PAK82963-B8W85_05860-kefiri	thioredoxin	-2.09249	1.12e-39
SDA50574-SAMN02983011_00990-kefiranofaciens	two-component system, AgrA family, sensor histidine kinase AgrC	1.37016	1.40511e-15		PAK82593-B8W85_07670-kefiri	hypothetical protein	-2.09242	1.34e-84
SDA57157-SAMN02983011_01413-kefiranofaciens	Arylsulfotransferase (ASST)	1.36942	1.90889e-20		PAK83236-B8W85_05045-kefiri	glycerol-3-phosphate cytidylyltransferase	-2.09195	2.6e-60
SDA40766-SAMN02983011_00365-kefiranofaciens	probable phosphoglycerate mutase	1.36931	2.63511e-34		PAK82057-B8W85_08920-kefiri	ATP-dependent protease subunit HslV	-2.09185	2.55e-48
SDA71679-SAMN02983011_02358-kefiranofaciens	transposase, IS605 OrfB family, central region	1.36886	5.31326e-59		PAK82548-B8W85_07785-kefiri	xanthine phosphoribosyltransferase	-2.0916	8.76e-49
SDA62417-SAMN02983011_01761-kefiranofaciens	transcriptional regulator, AraC family	1.36869	2.12264e-24		B8W85_05605-B8W85_05605-kefiri	maltose phosphorylase	-2.09016	8.4e-52
SDA49667-SAMN02983011_00913-kefiranofaciens	GTP pyrophosphokinase	1.36821	2.99734e-76		PAK80595-B8W85_11565-kefiri	cell surface protein	-2.08977	5.15e-49
SDA53074-SAMN02983011_01165-kefiranofaciens	ATPase, P-type (transporting), HAD superfamily, subfamily IC	1.36686	1.06323e-59		PAK82436-B8W85_08305-kefiri	peptidase	-2.08873	8.05e-34
SDA49740-SAMN02983011_00923-kefiranofaciens	amino acid/polyamine/organocation transporter, APC superfamily	1.36683	1.53172e-36		PAK84168-B8W85_01665-kefiri	AAA family ATPase	-2.08813	3.61e-53
SDA53635-SAMN02983011_01189-kefiranofaciens	hypothetical protein	1.36657	2.98578e-05		PAK81400-B8W85_10025-kefiri	hypothetical protein	-2.08802	5.51e-54
SDA64464-SAMN02983011_01896-kefiranofaciens	Protein of unknown function	1.36652	7.32569e-27		PAK83798-B8W85_02950-kefiri	cysteine desulfurase	-2.08785	4.69e-55
SDA41403-SAMN02983011_00432-kefiranofaciens	alanine racemase	1.36651	3.65354e-37		PAK81319-B8W85_10195-kefiri	hypothetical protein	-2.08774	5.31e-48
SDA63625-SAMN02983011_01836-kefiranofaciens	CubicO group peptidase, beta-lactamase class C family	1.36649	1.56366e-70		PAK83508-B8W85_03885-kefiri	MFS transporter	-2.08748	1.2e-87
SDA63156-SAMN02983011_01807-kefiranofaciens	UDP-N-acetylmuramoylalanyl-D-glutamate--2,6-diaminopimelate ligase	1.36534	4.6656e-85		PAK83731-B8W85_03480-kefiri	hypothetical protein	-2.08742	1.81e-25
SDA63714-SAMN02983011_01846-kefiranofaciens	hypothetical protein	1.36486	4.55216e-51		PAK83622-B8W85_03730-kefiri	hypothetical protein	-2.08671	6.84e-15
SDA36993-SAMN02983011_00001-kefiranofaciens	RHH-type transcriptional regulator, rel operon repressor / antitoxin RelB	1.36343	1.36537e-10		PAK81737-B8W85_09205-kefiri	CPBP family intramembrane metalloprotease	-2.0854	1.79e-85
SDA70052-SAMN02983011_02262-kefiranofaciens	hypothetical protein	1.36309	4.16288e-48		PAK80617-B8W85_11490-kefiri	tyrosine--tRNA ligase	-2.08528	4.02e-61
SDA40489-SAMN02983011_00339-kefiranofaciens	large subunit ribosomal protein L1	1.36306	1.47056e-46		PAK84050-B8W85_02135-kefiri	DNA-formamidopyrimidine glycosylase	-2.08522	8.1e-34
SDA61523-SAMN02983011_01683-kefiranofaciens	SSU ribosomal protein S18P	1.36276	1.60625e-40		PAK83409-B8W85_04300-kefiri	phosphoglycerate mutase	-2.08498	7.61e-62
SDA41591-SAMN02983011_00451-kefiranofaciens	GMP synthase (glutamine-hydrolyzing)	1.36117	1.36737e-87		PAK84269-B8W85_01020-kefiri	NADPH-dependent FMN reductase	-2.08485	4.41e-70
SDA62042-SAMN02983011_01738-kefiranofaciens	Uncharacterized membrane-anchored protein YitT, contains DUF161 and DUF2179 domains	1.36032	4.08021e-54		PAK82654-B8W85_07355-kefiri	F0F1 ATP synthase subunit alpha	-2.08478	1.67e-56
SDA55841-SAMN02983011_01321-kefiranofaciens	hypothetical protein	1.36	9.6182e-15		PAK83603-B8W85_03630-kefiri	hypothetical protein	-2.08395	5.72e-80
SDA50582-SAMN02983011_00991-kefiranofaciens	two component transcriptional regulator, LytTR family	1.35997	7.86412e-17		PAK82753-B8W85_07065-kefiri	epimerase	-2.08351	1.04e-59
SDA66973-SAMN02983011_02038-kefiranofaciens	DNA topoisomerase-3	1.35964	6.88767e-54		PAK83642-B8W85_03830-kefiri	LacI family transcriptional regulator	-2.08345	2.31e-90
SDA46364-SAMN02983011_00705-kefiranofaciens	FAD binding domain-containing protein	1.35955	7.3226e-16		PAK81739-B8W85_09215-kefiri	lysophospholipase	-2.0833	3.71e-39
SDA49870-SAMN02983011_00941-kefiranofaciens	condensin subunit ScpA	1.35879	1.74321e-38		PAK83726-B8W85_03455-kefiri	ABC transporter permease	-2.08122	3.18e-55
SDA54984-SAMN02983011_01280-kefiranofaciens	Copper chaperone CopZ	1.35878	7.1664e-09		PAK82208-B8W85_08650-kefiri	ATP-dependent protease ATP-binding subunit ClpX	-2.08093	4.52e-52
SDA62015-SAMN02983011_01734-kefiranofaciens	Uncharacterized protein YozE, UPF0346 family	1.35825	3.45048e-23		PAK83834-B8W85_03140-kefiri	hypothetical protein	-2.08015	5.25e-30
SDA66388-SAMN02983011_02010-kefiranofaciens	maltose O-acetyltransferase	1.35764	8.86735e-32		PAK82971-B8W85_05910-kefiri	ion transporter	-2.07994	5.64e-35
SDA43212-SAMN02983011_00540-kefiranofaciens	uracil phosphoribosyltransferase	1.35714	4.39559e-40		PAK83292-B8W85_04660-kefiri	bifunctional N-acetylglucosamine-1-phosphate uridyltransferase/glucosamine-1-phosphate acetyltransferase	-2.07968	7.56e-47
SDA52504-SAMN02983011_01116-kefiranofaciens	hypothetical protein	1.35707	1.45862e-40		PAK83304-B8W85_04720-kefiri	class A sortase	-2.07805	1.03e-31
SDA63323-SAMN02983011_01813-kefiranofaciens	hypothetical protein	1.35692	9.56212e-24		PAK82543-B8W85_07760-kefiri	aspartyl/glutamyl-tRNA(Asn/Gln) amidotransferase subunit C	-2.07774	2.3e-50
SDA37555-SAMN02983011_00136-kefiranofaciens	riboflavin kinase / FMN adenylyltransferase	1.35689	2.98488e-27		B8W85_03915-B8W85_03915-kefiri	xylulokinase	-2.07755	1.59e-64
SDA61985-SAMN02983011_01730-kefiranofaciens	DNA processing protein	1.35686	2.95278e-51		PAK84442-B8W85_00265-kefiri	translation elongation factor Ts	-2.07702	2.69e-83
SDA55851-SAMN02983011_01322-kefiranofaciens	Pimeloyl-ACP methyl ester carboxylesterase	1.35668	7.86355e-38		PAK82994-B8W85_05865-kefiri	hypothetical protein	-2.07641	1.86e-62
SDA54039-SAMN02983011_01226-kefiranofaciens	Predicted ATPase, AAA+ ATPase superfamily	1.3565	5.37259e-29		PAK83784-B8W85_02875-kefiri	UDP-N-acetylmuramoyl-L-alanine--D-glutamate ligase	-2.07581	7.32e-39
SDA37016-SAMN02983011_00012-kefiranofaciens	hypothetical protein	1.35637	2.32522e-17		PAK83821-B8W85_03070-kefiri	ribonuclease J	-2.07559	1.54e-47
SDA53782-SAMN02983011_01203-kefiranofaciens	membrane protein involved in D-alanine export	1.35627	2.10961e-28		PAK84429-B8W85_00195-kefiri	HAD family hydrolase	-2.07549	5.63e-33
SDA60518-SAMN02983011_01594-kefiranofaciens	phosphonate transport system substrate-binding protein	1.35502	2.56651e-41		PAK82831-B8W85_06660-kefiri	glutamine synthetase	-2.0749	4.17e-44
SDA50462-SAMN02983011_00977-kefiranofaciens	Protein of unknown function	1.35406	4.66246e-16		PAK81929-B8W85_09155-kefiri	hypothetical protein	-2.07457	1.03e-47
SDA68181-SAMN02983011_02126-kefiranofaciens	hypothetical protein	1.35404	7.93428e-58		PAK82533-B8W85_08095-kefiri	lipid hydroperoxide peroxidase	-2.07374	4.6e-77
SDA67280-SAMN02983011_02066-kefiranofaciens	Helicase conserved C-terminal domain-containing protein	1.35379	2.23021e-31		PAK84556-B8W85_00855-kefiri	fatty acid-binding protein DegV	-2.07268	2.39e-51
SDA56822-SAMN02983011_01387-kefiranofaciens	PTS system, mannose-specific IID component	1.35359	2.80395e-53		PAK84495-B8W85_00540-kefiri	DUF2929 domain-containing protein	-2.07202	2.58e-27
SDA59957-SAMN02983011_01563-kefiranofaciens	hypothetical protein	1.35311	1.09769e-11		PAK84432-B8W85_00215-kefiri	hydroxymethylglutaryl-CoA synthase	-2.0712	1.24e-40
SDA65963-SAMN02983011_01980-kefiranofaciens	hypothetical protein	1.35138	3.5757e-16		PAK82760-B8W85_07100-kefiri	cyclopropane-fatty-acyl-phospholipid synthase	-2.07116	5.79e-61
SDA62305-SAMN02983011_01751-kefiranofaciens	OsmC-like protein	1.35137	4.93995e-54		PAK81619-B8W85_09620-kefiri	hypothetical protein	-2.07033	1.83e-60
SDA46344-SAMN02983011_00704-kefiranofaciens	FAD linked oxidases, C-terminal domain	1.35097	9.87085e-17		PAK82061-B8W85_08940-kefiri	DNA topoisomerase IV subunit B	-2.07015	2.08e-48
SDA57171-SAMN02983011_01414-kefiranofaciens	Arylsulfotransferase (ASST)	1.35077	8.52824e-21		PAK83895-B8W85_02480-kefiri	cell wall metabolism sensor histidine kinase WalK	-2.06969	3.59e-47
SDA51344-SAMN02983011_01031-kefiranofaciens	hypothetical protein	1.35037	4.19397e-39		PAK82828-B8W85_06645-kefiri	hypothetical protein	-2.06833	4.99e-51
SDA55904-SAMN02983011_01327-kefiranofaciens	cardiolipin synthase	1.34925	8.07072e-50		PAK84157-B8W85_01610-kefiri	proline/glycine betaine ABC transporter ATP-binding protein	-2.0682	2.14e-34
SDA61943-SAMN02983011_01725-kefiranofaciens	ATP-dependent HslUV protease ATP-binding subunit HslU	1.34901	5.57523e-30		PAK82865-B8W85_06310-kefiri	SsrA-binding protein	-2.06812	4.92e-53
SDA54789-SAMN02983011_01264-kefiranofaciens	hypothetical protein	1.34848	2.62435e-21		PAK84307-B8W85_01215-kefiri	hypothetical protein	-2.06723	3.96e-26
SDA49650-SAMN02983011_00911-kefiranofaciens	[LSU ribosomal protein L11P]-lysine N-methyltransferase	1.34822	3.9962e-35		PAK83785-B8W85_02880-kefiri	undecaprenyldiphospho-muramoylpentapeptide beta-N-acetylglucosaminyltransferase	-2.06619	7.56e-33
SDA38379-SAMN02983011_00234-kefiranofaciens	hypothetical protein	1.34821	4.84548e-17		PAK83119-B8W85_05345-kefiri	transcriptional regulator	-2.06541	3.04e-62
SDA54720-SAMN02983011_01258-kefiranofaciens	hypothetical protein	1.3475	2.65443e-17		PAK82822-B8W85_06610-kefiri	Asp23/Gls24 family envelope stress response protein	-2.06402	2.35e-52
SDA67678-SAMN02983011_02092-kefiranofaciens	Helicase conserved C-terminal domain-containing protein	1.34667	1.93888e-29		PAK83768-B8W85_02790-kefiri	gamma-glutamylcysteine synthetase	-2.06329	7.32e-36
SDA73185-SAMN02983011_02435-kefiranofaciens	Fructosamine-3-kinase	1.34584	1.69711e-31		PAK82599-B8W85_07700-kefiri	hypothetical protein	-2.06082	3.4e-39
SDA54765-SAMN02983011_01262-kefiranofaciens	hypothetical protein	1.34574	1.0365e-11		PAK84177-B8W85_01715-kefiri	type I methionyl aminopeptidase	-2.05972	1.62e-58
SDA53642-SAMN02983011_01190-kefiranofaciens	hypothetical protein	1.34506	9.92286e-10		PAK84541-B8W85_00775-kefiri	Holliday junction resolvase RecU	-2.05906	7.45e-44
SDA47144-SAMN02983011_00765-kefiranofaciens	cell division initiation protein	1.34498	4.13879e-28		PAK83157-B8W85_05215-kefiri	hypothetical protein	-2.05896	1.28e-15
SDA67667-SAMN02983011_02091-kefiranofaciens	Adenine-specific DNA methylase, N12 class	1.34372	2.00287e-25		PAK82967-B8W85_05885-kefiri	hydrolase	-2.05875	6.64e-47
SDA46850-SAMN02983011_00741-kefiranofaciens	competence protein ComEA	1.34334	3.69007e-12		PAK82042-B8W85_08840-kefiri	Asp23/Gls24 family envelope stress response protein	-2.05777	3.53e-32
SDA45668-SAMN02983011_00691-kefiranofaciens	Major Facilitator Superfamily protein	1.34308	8.6177e-27		PAK82821-B8W85_06605-kefiri	N utilization substance protein B	-2.05767	2.03e-56
SDA64124-SAMN02983011_01875-kefiranofaciens	pyrimidine-nucleoside phosphorylase	1.34304	2.16688e-60		PAK83055-B8W85_05705-kefiri	peptidase S11	-2.05753	1.3e-69
SDA57129-SAMN02983011_01410-kefiranofaciens	extracellular solute-binding protein, family 5 Middle	1.34302	3.46041e-23		PAK84508-B8W85_00605-kefiri	cytidylate kinase	-2.05674	4.61e-49
SDA64146-SAMN02983011_01877-kefiranofaciens	Enterocin A Immunity	1.34265	1.75998e-18		PAK82666-B8W85_07415-kefiri	methionine ABC transporter permease	-2.05665	3.48e-34
SDA39460-SAMN02983011_00261-kefiranofaciens	Protein of unknown function	1.34241	1.79949e-29		PAK83940-B8W85_02720-kefiri	phosphate ABC transporter ATP-binding protein	-2.05602	2.25e-25
SDA49891-SAMN02983011_00945-kefiranofaciens	Riboflavin transporter FmnP	1.3415	7.35097e-27		PAK82820-B8W85_06600-kefiri	bifunctional methylenetetrahydrofolate dehydrogenase/methenyltetrahydrofolate cyclohydrolase	-2.05503	1.37e-45
SDA37139-SAMN02983011_00057-kefiranofaciens	large subunit ribosomal protein L27	1.34063	1.32397e-31		PAK84109-B8W85_01355-kefiri	hypothetical protein	-2.05134	5.37e-42
SDA49884-SAMN02983011_00943-kefiranofaciens	ribosomal large subunit pseudouridine synthase B	1.3404	7.5821e-37		PAK83789-B8W85_02905-kefiri	YggT family protein	-2.05128	1.36e-44
SDA46259-SAMN02983011_00698-kefiranofaciens	Integrase core domain-containing protein	1.34038	4.75135e-18		PAK83143-B8W85_05145-kefiri	helicase-exonuclease AddAB subunit AddA	-2.04952	7.66e-70
SDA52801-SAMN02983011_01142-kefiranofaciens	Uncharacterized membrane protein YkoI	1.34036	1.45414e-41		PAK81234-B8W85_10375-kefiri	D-alanyl-D-alanine carboxypeptidase	-2.04946	9.33e-53
SDA53018-SAMN02983011_01160-kefiranofaciens	putative ABC transport system permease protein	1.33998	4.01529e-20		PAK82836-B8W85_06690-kefiri	glucokinase	-2.04817	7.1e-73
SDA46484-SAMN02983011_00713-kefiranofaciens	FMN-binding domain-containing protein	1.33977	2.59669e-21		PAK82653-B8W85_07350-kefiri	F0F1 ATP synthase subunit delta	-2.04748	1.19e-65
SDA37381-SAMN02983011_00108-kefiranofaciens	repressor LexA	1.33912	2.14085e-41		PAK83448-B8W85_04505-kefiri	tRNA (adenosine(37)-N6)-threonylcarbamoyltransferase complex dimerization subunit type 1 TsaB	-2.04737	8.29e-45
SDA72122-SAMN02983011_02380-kefiranofaciens	addiction module toxin, RelE/StbE family	1.33883	1.34923e-21		PAK83166-B8W85_05260-kefiri	sugar transporter	-2.04717	1.45e-69
SDA46381-SAMN02983011_00706-kefiranofaciens	nitrite transporter NirC	1.33707	3.81716e-05		PAK83811-B8W85_03020-kefiri	histidine phosphatase family protein	-2.04668	1.73e-39
SDA54165-SAMN02983011_01238-kefiranofaciens	hypothetical protein	1.33658	6.30051e-32		PAK83318-B8W85_04800-kefiri	RNA-binding protein S1	-2.04583	5.89e-65
SDA48524-SAMN02983011_00844-kefiranofaciens	LPXTG-motif cell wall anchor domain-containing protein	1.33411	1.0094e-43		PAK80859-B8W85_11085-kefiri	hypothetical protein	-2.0446	2.77e-36
SDA45134-SAMN02983011_00646-kefiranofaciens	lysozyme	1.3336	1.30602e-44		PAK83414-B8W85_04325-kefiri	hypothetical protein	-2.04432	4.18e-57
SDA51679-SAMN02983011_01070-kefiranofaciens	DNA helicase-2 / ATP-dependent DNA helicase PcrA	1.33358	1.97567e-39		PAK83605-B8W85_03640-kefiri	hypothetical protein	-2.04429	9.21e-23
SDA40378-SAMN02983011_00331-kefiranofaciens	hypothetical protein	1.3334	4.37205e-08		PAK81327-B8W85_10240-kefiri	cadmium-translocating P-type ATPase	-2.04425	3.6e-52
SDA49534-SAMN02983011_00898-kefiranofaciens	Pimeloyl-ACP methyl ester carboxylesterase	1.33278	1.60899e-40		PAK84445-B8W85_00280-kefiri	hypothetical protein	-2.04393	6.55e-73
SDA51686-SAMN02983011_01071-kefiranofaciens	DNA ligase (NAD+)	1.33189	1.28385e-47		PAK84473-B8W85_00430-kefiri	hypothetical protein	-2.04356	1.8e-33
SDA48903-SAMN02983011_00876-kefiranofaciens	Predicted site-specific integrase-resolvase	1.33071	4.44434e-51		PAK81337-B8W85_10125-kefiri	GMP reductase	-2.04322	5e-46
SDA54547-SAMN02983011_01243-kefiranofaciens	Predicted site-specific integrase-resolvase	1.33071	4.44434e-51		PAK84248-B8W85_00915-kefiri	hypothetical protein	-2.04286	3.06e-46
SDA62866-SAMN02983011_01779-kefiranofaciens	Predicted site-specific integrase-resolvase	1.33069	4.0344e-51		PAK81936-B8W85_09190-kefiri	hypothetical protein	-2.04237	1.06e-46
SDA74062-SAMN02983011_02476-kefiranofaciens	transposase, IS605 OrfB family, central region	1.33064	1.12645e-26		PAK82041-B8W85_08835-kefiri	50S ribosomal protein L28	-2.04233	3.78e-34
SDA58338-SAMN02983011_01474-kefiranofaciens	Predicted site-specific integrase-resolvase	1.33058	4.34499e-51		PAK83246-B8W85_05100-kefiri	glycosyltransferase	-2.04228	2.27e-38
SDA70288-SAMN02983011_02290-kefiranofaciens	hypothetical protein	1.32994	0.0123223		PAK80926-B8W85_10970-kefiri	hypothetical protein	-2.04169	1.37e-34
SDA42500-SAMN02983011_00478-kefiranofaciens	Amino acid permease	1.32941	2.38475e-79		PAK81940-B8W85_08970-kefiri	hypothetical protein	-2.04129	2.51e-45
SDA62912-SAMN02983011_01783-kefiranofaciens	probable phosphoglycerate mutase	1.32913	1.27187e-24		PAK82639-B8W85_07575-kefiri	histidine kinase	-2.04061	2.19e-48
SDA49849-SAMN02983011_00938-kefiranofaciens	hypothetical protein	1.32891	1.85978e-31		PAK83814-B8W85_03035-kefiri	ribose-phosphate pyrophosphokinase	-2.0386	3.43e-52
SDA45678-SAMN02983011_00693-kefiranofaciens	pyrimidine operon attenuation protein / uracil phosphoribosyltransferase	1.32735	9.88487e-25		PAK81726-B8W85_09380-kefiri	peptide ABC transporter substrate-binding protein	-2.03854	3.9e-55
SDA59870-SAMN02983011_01556-kefiranofaciens	hypothetical protein	1.32604	1.37589e-10		PAK83696-B8W85_03290-kefiri	sodium:proton antiporter	-2.0378	5.65e-45
SDA70080-SAMN02983011_02266-kefiranofaciens	hypothetical protein	1.32595	7.88078e-53		PAK82876-B8W85_06370-kefiri	cell surface protein	-2.03765	1.32e-42
SDA53771-SAMN02983011_01202-kefiranofaciens	D-alanine--poly(phosphoribitol) ligase subunit 1	1.32562	2.11915e-28		PAK83772-B8W85_02810-kefiri	GTP pyrophosphokinase	-2.03749	3.68e-41
SDA69597-SAMN02983011_02226-kefiranofaciens	hypothetical protein	1.3254	3.07052e-18		PAK84080-B8W85_02285-kefiri	ABC transporter substrate-binding protein	-2.03729	4.26e-52
SDA68259-SAMN02983011_02128-kefiranofaciens	hypothetical protein	1.32381	4.94778e-28		PAK84298-B8W85_01165-kefiri	MFS transporter	-2.03654	1.56e-25
SDA51801-SAMN02983011_01083-kefiranofaciens	Transposase and inactivated derivatives, IS30 family	1.32347	5.01704e-52		PAK84130-B8W85_01470-kefiri	spermidine/putrescine ABC transporter permease PotC	-2.03569	5.48e-43
SDA66379-SAMN02983011_02009-kefiranofaciens	Hexapeptide repeat of succinyl-transferase	1.32299	1.45409e-26		PAK83875-B8W85_02365-kefiri	hypothetical protein	-2.03524	1.27e-59
SDA65985-SAMN02983011_01982-kefiranofaciens	Amidohydrolase family protein	1.32216	2.46288e-13		PAK83790-B8W85_02910-kefiri	RNA-binding protein	-2.03207	2.73e-62
SDA55331-SAMN02983011_01308-kefiranofaciens	ABC-2 type transport system ATP-binding protein	1.32206	1.41841e-21		PAK84184-B8W85_01750-kefiri	ribonuclease H	-2.0318	4.67e-59
SDA44771-SAMN02983011_00613-kefiranofaciens	23S rRNA pseudouridine1911/1915/1917 synthase	1.32192	1.44618e-10		PAK81181-B8W85_10465-kefiri	hypothetical protein	-2.03163	1.09e-40
SDA43381-SAMN02983011_00553-kefiranofaciens	rod shape determining protein RodA	1.32188	8.23164e-33		PAK84045-B8W85_02110-kefiri	tRNA-binding protein	-2.03138	1.33e-33
SDA39591-SAMN02983011_00267-kefiranofaciens	Uncharacterized protein, UPF0297 family	1.32034	1.80134e-42		PAK83288-B8W85_04640-kefiri	4-(cytidine 5'-diphospho)-2-C-methyl-D-erythritol kinase	-2.02982	1.34e-42
SDA66335-SAMN02983011_02005-kefiranofaciens	Sugar transferase involved in LPS biosynthesis (colanic, teichoic acid)	1.32029	7.02137e-25		PAK84406-B8W85_00075-kefiri	hypothetical protein	-2.02896	3.85e-43
SDA38397-SAMN02983011_00236-kefiranofaciens	hypothetical protein	1.31937	4.50402e-15		PAK84512-B8W85_00625-kefiri	hypothetical protein	-2.02894	3.57e-45
SDA60900-SAMN02983011_01621-kefiranofaciens	hypothetical protein	1.31814	5.33812e-84		PAK84267-B8W85_01010-kefiri	ferrochelatase	-2.02882	7.42e-41
SDA45123-SAMN02983011_00645-kefiranofaciens	Superfamily II DNA and RNA helicase	1.3171	2.33666e-42		PAK84185-B8W85_01755-kefiri	hypothetical protein	-2.02821	7.36e-41
SDA69604-SAMN02983011_02227-kefiranofaciens	hypothetical protein	1.31665	5.99734e-20		PAK84052-B8W85_02145-kefiri	transcriptional regulator NrdR	-2.02817	6.42e-43
SDA44558-SAMN02983011_00596-kefiranofaciens	ribonucrease Y	1.31657	9.14891e-45		PAK81244-B8W85_10265-kefiri	hypothetical protein	-2.02795	4.54e-42
SDA40497-SAMN02983011_00340-kefiranofaciens	LSU ribosomal protein L11P	1.31558	2.72962e-74		PAK83683-B8W85_03225-kefiri	hypothetical protein	-2.02726	7.5e-46
SDA51992-SAMN02983011_01103-kefiranofaciens	Major Facilitator Superfamily protein	1.3155	2.10404e-29		PAK84536-B8W85_00750-kefiri	hypothetical protein	-2.02713	1.01e-48
SDA55831-SAMN02983011_01320-kefiranofaciens	Transposase DDE domain-containing protein	1.3147	7.1554e-34		PAK82789-B8W85_06850-kefiri	anion permease	-2.02649	1.09e-20
SDA57199-SAMN02983011_01416-kefiranofaciens	hypothetical protein	1.31321	6.20741e-18		PAK83786-B8W85_02890-kefiri	cell division protein FtsA	-2.0256	3.51e-56
SDA47195-SAMN02983011_00769-kefiranofaciens	cell division protein FtsZ	1.31313	5.98216e-46		B8W85_04840-B8W85_04840-kefiri	glycine/betaine ABC transporter	-2.02472	1.05e-45
SDA42868-SAMN02983011_00509-kefiranofaciens	Glycosyl hydrolase family 1	1.31275	1.90911e-24		PAK82104-B8W85_08825-kefiri	nucleotide pyrophosphohydrolase	-2.02453	6.84e-38
SDA54732-SAMN02983011_01259-kefiranofaciens	Glycosyl transferases group 1	1.3123	1.86175e-20		PAK83541-B8W85_04080-kefiri	divalent metal cation transporter	-2.02438	1.86e-71
SDA53178-SAMN02983011_01174-kefiranofaciens	hypothetical protein	1.31209	2.37565e-10		PAK82797-B8W85_06890-kefiri	dipeptidase	-2.02433	5.52e-51
SDA52795-SAMN02983011_01141-kefiranofaciens	Uncharacterized membrane protein YkoI	1.31175	4.06968e-54		PAK81399-B8W85_10020-kefiri	guanosine monophosphate reductase	-2.02429	6.12e-56
SDA64104-SAMN02983011_01873-kefiranofaciens	DNA-binding transcriptional regulator, MarR family	1.31157	9.59723e-67		PAK82241-B8W85_08545-kefiri	hypothetical protein	-2.02309	8.05e-67
SDA74071-SAMN02983011_02477-kefiranofaciens	hypothetical protein	1.31079	4.89166e-25		PAK84435-B8W85_00230-kefiri	hypothetical protein	-2.02276	1.42e-74
SDA44422-SAMN02983011_00585-kefiranofaciens	glycerol 3-phosphate dehydrogenase (NAD(P)+)	1.30995	6.19393e-52		PAK82986-B8W85_06000-kefiri	sulfur reduction protein DsrE	-2.0224	3.29e-64
SDA41633-SAMN02983011_00456-kefiranofaciens	AraC-type DNA-binding protein	1.30936	1.97426e-38		PAK82053-B8W85_08900-kefiri	ribosome maturation factor RimM	-2.02009	1.58e-37
SDA42492-SAMN02983011_00477-kefiranofaciens	amino acid/polyamine/organocation transporter, APC superfamily	1.30899	2.9572e-108		PAK83836-B8W85_03150-kefiri	pantetheine-phosphate adenylyltransferase	-2.01818	5.38e-40
SDA59947-SAMN02983011_01562-kefiranofaciens	hypothetical protein	1.30882	1.65002e-17		PAK83395-B8W85_04225-kefiri	nicotinate phosphoribosyltransferase	-2.01796	3.48e-67
SDA67891-SAMN02983011_02104-kefiranofaciens	hypothetical protein	1.30702	5.42578e-26		PAK82817-B8W85_06585-kefiri	geranyl transferase	-2.01776	1.12e-33
SDA65002-SAMN02983011_01931-kefiranofaciens	hypothetical protein	1.30619	2.17341e-32		B8W85_11445-B8W85_11445-kefiri	addiction module toxin RelE	-2.01643	1.19e-15
SDA65926-SAMN02983011_01977-kefiranofaciens	hypothetical protein	1.30594	3.23563e-32		PAK82098-B8W85_08795-kefiri	hypothetical protein	-2.01435	1.61e-42
SDA41242-SAMN02983011_00414-kefiranofaciens	DNA-directed RNA polymerase subunit beta	1.30571	6.74191e-94		PAK84529-B8W85_00710-kefiri	glycerol kinase	-2.01056	1.56e-54
SDA63042-SAMN02983011_01795-kefiranofaciens	Colicin V production protein	1.30515	5.94244e-27		PAK83029-B8W85_05685-kefiri	6-O-methylguanine DNA methyltransferase	-2.0105	4.71e-34
SDA42419-SAMN02983011_00471-kefiranofaciens	Uncharacterized membrane protein HdeD, DUF308 family	1.30503	2.78491e-22		PAK83537-B8W85_04055-kefiri	NUDIX hydrolase	-2.00915	2.47e-34
SDA48560-SAMN02983011_00847-kefiranofaciens	surface layer protein	1.30498	6.67463e-39		PAK83782-B8W85_02865-kefiri	penicillin-binding protein	-2.00867	5.28e-66
SDA63375-SAMN02983011_01819-kefiranofaciens	hypothetical protein	1.30483	1.86828e-21		PAK83449-B8W85_04510-kefiri	ribosomal-protein-alanine N-acetyltransferase	-2.00863	5.24e-58
SDA62023-SAMN02983011_01735-kefiranofaciens	EDD domain protein, DegV family	1.30481	7.25862e-42		PAK81393-B8W85_09990-kefiri	peptidase	-2.00805	2.36e-39
SDA72894-SAMN02983011_02420-kefiranofaciens	hypothetical protein	1.30459	9.23118e-14		PAK83392-B8W85_04210-kefiri	hypothetical protein	-2.0079	5.41e-43
SDA64202-SAMN02983011_01883-kefiranofaciens	D-methionine transport system substrate-binding protein	1.30405	4.26675e-19		PAK83835-B8W85_03145-kefiri	16S rRNA (guanine(966)-N(2))-methyltransferase RsmD	-2.00789	5.81e-48
SDA48709-SAMN02983011_00859-kefiranofaciens	Type I restriction modification DNA specificity domain-containing protein	1.30366	1.97427e-17		PAK83557-B8W85_04010-kefiri	5-(carboxyamino)imidazole ribonucleotide synthase	-2.00714	5.21e-13
SDA48343-SAMN02983011_00829-kefiranofaciens	hypothetical protein	1.30311	1.56922e-23		PAK83908-B8W85_02555-kefiri	DNA replication and repair protein RecF	-2.00637	3.64e-29
SDA56042-SAMN02983011_01341-kefiranofaciens	glycerophosphoryl diester phosphodiesterase	1.30277	6.01027e-47		PAK84427-B8W85_00185-kefiri	multifunctional 2',3'-cyclic-nucleotide 2'-phosphodiesterase/5'-nucleotidase/3'-nucleotidase	-2.00618	2.34e-35
SDA55895-SAMN02983011_01326-kefiranofaciens	Uncharacterized protein with an alpha/beta hydrolase fold	1.30121	6.49248e-28		PAK82455-B8W85_08415-kefiri	acetyltransferase	-2.00592	1.24e-19
SDA44623-SAMN02983011_00601-kefiranofaciens	Predicted Zn-dependent peptidase	1.30046	1.75506e-40		PAK82896-B8W85_06490-kefiri	hypothetical protein	-2.00537	6.24e-47
SDA56129-SAMN02983011_01346-kefiranofaciens	AraC-type DNA-binding protein	1.30038	1.41711e-35		PAK83531-B8W85_04020-kefiri	aldo/keto reductase	-2.00449	8.5e-39
SDA50806-SAMN02983011_01012-kefiranofaciens	Uncharacterized protein YhaN	1.29963	1.16328e-55		PAK80324-B8W85_12020-kefiri	hypothetical protein	-2.00303	2.45e-39
SDA38026-SAMN02983011_00202-kefiranofaciens	isopentenyl-diphosphate delta-isomerase	1.29962	2.33085e-79		PAK80336-B8W85_12010-kefiri	hypothetical protein	-2.00185	2.17e-66
SDA63299-SAMN02983011_01810-kefiranofaciens	hypothetical protein	1.29942	3.52207e-19		PAK83015-B8W85_05615-kefiri	Uric acid permease PucJ	-2.00176	6.58e-39
SDA47373-SAMN02983011_00784-kefiranofaciens	DNA repair protein RadC	1.29917	1.71444e-45		PAK84257-B8W85_00960-kefiri	hypothetical protein	-2.00106	3.47e-38
SDA44709-SAMN02983011_00608-kefiranofaciens	plasma-membrane calcium-translocating P-type ATPase/potassium and/or sodium efflux P-type ATPase,TIGR01523	1.29889	1.05971e-48		PAK84043-B8W85_02100-kefiri	hypothetical protein	-2.00031	6.99e-29
SDA56149-SAMN02983011_01348-kefiranofaciens	energy-coupling factor transport system permease protein	1.29875	1.1832e-39		PAK82691-B8W85_07185-kefiri	MFS transporter	-1.99884	2.03e-83
SDA58246-SAMN02983011_01466-kefiranofaciens	LytTr DNA-binding domain-containing protein	1.29806	1.74118e-15		PAK83514-B8W85_03920-kefiri	excinuclease ABC subunit A	-1.9985	4.02e-54
SDA62599-SAMN02983011_01774-kefiranofaciens	transposase, IS605 OrfB family, central region	1.29779	1.01531e-49		PAK83153-B8W85_05195-kefiri	GTP pyrophosphokinase	-1.99805	5.83e-73
SDA37440-SAMN02983011_00118-kefiranofaciens	1-acyl-sn-glycerol-3-phosphate acyltransferase	1.29776	4.73654e-64		PAK82645-B8W85_07310-kefiri	peptide chain release factor 1	-1.99743	4.25e-66
SDA50817-SAMN02983011_01013-kefiranofaciens	3'-5' exoribonuclease	1.29755	4.38695e-50		PAK81241-B8W85_10250-kefiri	hypothetical protein	-1.997	1.03e-22
SDA57102-SAMN02983011_01408-kefiranofaciens	hypothetical protein	1.29662	1.00393e-31		PAK84041-B8W85_02090-kefiri	ABC transporter permease	-1.9961	2.81e-37
SDA37135-SAMN02983011_00056-kefiranofaciens	LSU ribosomal protein L21P	1.29644	5.92418e-30		B8W85_10405-B8W85_10405-kefiri	hypothetical protein	-1.99594	7.98e-21
SDA60511-SAMN02983011_01593-kefiranofaciens	phosphonate transport system ATP-binding protein	1.29502	1.01049e-30		PAK81621-B8W85_09630-kefiri	hypothetical protein	-1.99528	1.72e-41
SDA63763-SAMN02983011_01851-kefiranofaciens	Haloacid dehalogenase-like hydrolase	1.29408	2.2461e-20		PAK84513-B8W85_00630-kefiri	hypothetical protein	-1.99416	1.73e-38
SDA38045-SAMN02983011_00204-kefiranofaciens	diphosphomevalonate decarboxylase	1.29401	4.44502e-46		PAK81916-B8W85_09085-kefiri	alpha-rhamnosidase	-1.99409	9.11e-52
SDA64000-SAMN02983011_01863-kefiranofaciens	acetyl-CoA carboxylase carboxyl transferase subunit alpha	1.29371	3.17764e-73		PAK81440-B8W85_09950-kefiri	hypothetical protein	-1.99349	3.41e-19
SDA67242-SAMN02983011_02062-kefiranofaciens	peptidase T. Metallo peptidase. MEROPS family M20B	1.29361	1.2788e-36		PAK84286-B8W85_01105-kefiri	3-beta hydroxysteroid dehydrogenase	-1.99286	8.16e-42
SDA49856-SAMN02983011_00939-kefiranofaciens	integrase/recombinase XerD	1.29331	1.44597e-44		PAK83938-B8W85_02710-kefiri	phosphate ABC transporter permease subunit PstC	-1.99261	2.02e-48
SDA58325-SAMN02983011_01473-kefiranofaciens	transposase, IS605 OrfB family, central region	1.29068	8.92677e-60		PAK83837-B8W85_03155-kefiri	peptidase	-1.99254	7.76e-61
SDA62857-SAMN02983011_01778-kefiranofaciens	transposase, IS605 OrfB family, central region	1.29063	1.03231e-59		PAK83918-B8W85_02605-kefiri	NADPH:quinone reductase	-1.99195	2.64e-31
SDA54535-SAMN02983011_01242-kefiranofaciens	transposase, IS605 OrfB family, central region	1.29058	9.52412e-60		PAK84127-B8W85_01455-kefiri	hypothetical protein	-1.99169	4.36e-40
SDA48894-SAMN02983011_00875-kefiranofaciens	transposase, IS605 OrfB family, central region	1.29056	8.81123e-60		PAK81522-B8W85_09870-kefiri	DNA helicase RecQ	-1.98941	5.07e-48
SDA70074-SAMN02983011_02265-kefiranofaciens	Thioredoxin	1.29033	9.82323e-51		PAK83420-B8W85_04355-kefiri	RNA polymerase subunit sigma-70	-1.98923	1.48e-42
SDA60573-SAMN02983011_01600-kefiranofaciens	Glycosyl hydrolases family 31	1.2878	4.23284e-55		PAK83512-B8W85_03905-kefiri	hypothetical protein	-1.9867	2.67e-55
SDA56916-SAMN02983011_01394-kefiranofaciens	ribose-5-phosphate isomerase	1.28742	4.16602e-19		PAK83719-B8W85_03420-kefiri	lipase	-1.98559	9.43e-52
SDA63054-SAMN02983011_01796-kefiranofaciens	16S rRNA m(7)G-527 methyltransferase	1.287	7.49607e-50		PAK81727-B8W85_09385-kefiri	fructose-2,6-bisphosphatase	-1.98558	3.65e-38
SDA61820-SAMN02983011_01708-kefiranofaciens	Flavodoxin	1.28565	5.13803e-26		PAK84019-B8W85_01965-kefiri	CoA-disulfide reductase	-1.98508	2.04e-49
SDA44548-SAMN02983011_00595-kefiranofaciens	UDP-GlcNAc:undecaprenyl-phosphate GlcNAc-1-phosphate transferase	1.28368	5.22522e-34		PAK83926-B8W85_02645-kefiri	phosphoglycerate mutase	-1.98438	2.22e-57
SDA38165-SAMN02983011_00215-kefiranofaciens	Uncharacterized SPBc2 prophage-derived protein YoqJ	1.2827	7.183e-30		PAK82985-B8W85_05995-kefiri	hypothetical protein	-1.98351	5.74e-43
SDA63386-SAMN02983011_01820-kefiranofaciens	hypothetical protein	1.28128	2.83595e-19		PAK83606-B8W85_03645-kefiri	multidrug ABC transporter ATP-binding protein	-1.98334	5.38e-23
SDA67406-SAMN02983011_02072-kefiranofaciens	hypothetical protein	1.28054	1.15972e-10		PAK81052-B8W85_10700-kefiri	guanine deaminase	-1.98266	1.96e-45
SDA43561-SAMN02983011_00567-kefiranofaciens	hypothetical protein	1.28034	1.17492e-27		PAK84570-B8W85_00385-kefiri	hypothetical protein	-1.98116	9.29e-40
SDA61505-SAMN02983011_01680-kefiranofaciens	DNA gyrase subunit A	1.2803	6.18534e-49		PAK82243-B8W85_08555-kefiri	hydrolase	-1.98076	1.89e-46
SDA63993-SAMN02983011_01862-kefiranofaciens	Enoyl-[acyl-carrier-protein] reductase [NADH]	1.28021	1.02426e-66		PAK82605-B8W85_07730-kefiri	hypothetical protein	-1.98061	1.51e-32
SDA40251-SAMN02983011_00319-kefiranofaciens	DNA replication and repair protein RecR	1.27967	6.88696e-56		PAK84081-B8W85_02290-kefiri	uridine kinase	-1.98039	2.7e-55
SDA49863-SAMN02983011_00940-kefiranofaciens	riboflavin biosynthesis RibT protein	1.27937	1.4296e-22		PAK84546-B8W85_00805-kefiri	ribonuclease HI	-1.98035	7.35e-29
SDA53913-SAMN02983011_01215-kefiranofaciens	Membrane protein involved in the export of O-antigen and teichoic acid	1.27901	2.92811e-44		PAK82594-B8W85_07675-kefiri	phospholipid phosphatase	-1.97964	3.73e-35
SDA66357-SAMN02983011_02007-kefiranofaciens	UDP-N-acetylglucosamine transferase subunit ALG13	1.27901	4.39142e-26		PAK83089-B8W85_05430-kefiri	hypothetical protein	-1.97962	1.43e-44
SDA41558-SAMN02983011_00448-kefiranofaciens	Type II restriction/modification system, DNA methylase subunit YeeA	1.27863	1.14064e-28		PAK84148-B8W85_01560-kefiri	hypothetical protein	-1.97866	3.64e-38
SDA50311-SAMN02983011_00959-kefiranofaciens	hypothetical protein	1.27819	2.05304e-50		PAK82096-B8W85_08785-kefiri	hypothetical protein	-1.97581	2.36e-53
SDA68737-SAMN02983011_02158-kefiranofaciens	hypothetical protein	1.27751	8.46194e-13		PAK82972-B8W85_05915-kefiri	daunorubicin resistance protein DrrC	-1.97522	1.03e-35
SDA37180-SAMN02983011_00066-kefiranofaciens	23S rRNA (cytidine1920-2'-O)/16S rRNA (cytidine1409-2'-O)-methyltransferase	1.27748	2.17568e-59		PAK82544-B8W85_07765-kefiri	CamS family sex pheromone protein	-1.97518	3.96e-52
SDA61034-SAMN02983011_01638-kefiranofaciens	Aminopeptidase C	1.27632	9.14253e-48		PAK83892-B8W85_02465-kefiri	MBL fold metallo-hydrolase	-1.97516	9.47e-55
SDA41570-SAMN02983011_00449-kefiranofaciens	hypothetical protein	1.27563	2.55676e-18		PAK81441-B8W85_09955-kefiri	hypothetical protein	-1.97514	1.29e-47
SDA37245-SAMN02983011_00081-kefiranofaciens	Uncharacterized conserved protein YloU, alkaline shock protein (Asp23) family	1.27434	2.60373e-30		PAK80778-B8W85_11275-kefiri	hypothetical protein	-1.97492	7.9e-36
SDA64079-SAMN02983011_01870-kefiranofaciens	[acyl-carrier-protein] S-malonyltransferase	1.27424	3.70591e-70		PAK84517-B8W85_00650-kefiri	dihydrofolate reductase	-1.97321	3.17e-39
SDA47285-SAMN02983011_00776-kefiranofaciens	cell division protein FtsL	1.27423	1.52369e-43		PAK82633-B8W85_07615-kefiri	YigZ family protein	-1.97246	3.5e-55
SDA69587-SAMN02983011_02225-kefiranofaciens	protein translocase, SecG subunit	1.27287	9.28504e-26		PAK82842-B8W85_06720-kefiri	hypothetical protein	-1.97209	8.11e-51
SDA37365-SAMN02983011_00105-kefiranofaciens	large subunit ribosomal protein L19	1.27275	4.72279e-33		PAK82827-B8W85_06640-kefiri	2-deoxyuridine 5-triphosphate nucleotidohydrolase	-1.97131	1.87e-77
SDA41379-SAMN02983011_00430-kefiranofaciens	L-lactate dehydrogenase	1.27235	9.16288e-36		PAK82980-B8W85_05970-kefiri	ribonuclease Y	-1.96995	2.32e-53
SDA48033-SAMN02983011_00802-kefiranofaciens	DNA-binding transcriptional regulator, LysR family	1.27197	4.82752e-31		PAK83407-B8W85_04290-kefiri	LytR family transcriptional regulator	-1.96965	4.12e-86
SDA43313-SAMN02983011_00548-kefiranofaciens	ATP synthase F1 subcomplex epsilon subunit	1.26952	8.95221e-44		PAK83427-B8W85_04390-kefiri	50S ribosomal protein L10	-1.96891	1.87e-82
SDA37355-SAMN02983011_00102-kefiranofaciens	16S rRNA processing protein RimM	1.268	4.24059e-25		PAK83233-B8W85_05030-kefiri	recombination regulator RecX	-1.96804	2.14e-43
SDA39600-SAMN02983011_00268-kefiranofaciens	alanyl-tRNA synthetase	1.26591	4.61578e-101		PAK83717-B8W85_03410-kefiri	hypothetical protein	-1.96798	1.62e-21
SDA48008-SAMN02983011_00800-kefiranofaciens	peptidyl-prolyl cis-trans isomerase B (cyclophilin B)	1.26502	2.03964e-31		PAK81336-B8W85_10120-kefiri	adenylosuccinate synthase	-1.96766	8.77e-40
SDA70068-SAMN02983011_02264-kefiranofaciens	hypothetical protein	1.26502	1.37912e-53		PAK81746-B8W85_09250-kefiri	magnesium transporter CorA	-1.96708	6.33e-45
SDA45527-SAMN02983011_00678-kefiranofaciens	Major Facilitator Superfamily protein	1.26499	1.26152e-31		PAK83766-B8W85_02780-kefiri	DNA-binding response regulator	-1.96694	8.44e-35
SDA55320-SAMN02983011_01307-kefiranofaciens	ABC-2 type transport system permease protein	1.2638	2.44929e-05		PAK84488-B8W85_00505-kefiri	DNA primase	-1.96659	1.06e-48
SDA57186-SAMN02983011_01415-kefiranofaciens	Arylsulfotransferase (ASST)	1.2629	8.74484e-20		PAK82880-B8W85_06395-kefiri	teichoic acid ABC transporter ATP-binding protein	-1.96577	9.63e-68
SDA45644-SAMN02983011_00689-kefiranofaciens	MFS transporter, DHA1 family, multidrug resistance protein	1.26204	4.7746e-36		PAK81113-B8W85_10600-kefiri	hypothetical protein	-1.96572	3.35e-35
SDA60918-SAMN02983011_01623-kefiranofaciens	tryptophanyl-tRNA synthetase	1.26161	5.25534e-56		PAK83054-B8W85_05825-kefiri	Xaa-Pro dipeptidyl-peptidase	-1.9656	8.97e-41
SDA37920-SAMN02983011_00190-kefiranofaciens	Peptidase family M20/M25/M40	1.26061	3.55713e-25		PAK84531-B8W85_00720-kefiri	RNA methyltransferase	-1.96521	2.22e-45
SDA49641-SAMN02983011_00910-kefiranofaciens	Cys-tRNA(Pro)/Cys-tRNA(Cys) deacylase	1.26051	2.12149e-20		PAK83830-B8W85_03115-kefiri	dihydrolipoyl dehydrogenase	-1.96486	9.45e-49
SDA66135-SAMN02983011_01997-kefiranofaciens	Transposase, Mutator family	1.26048	6.32874e-46		PAK83947-B8W85_02690-kefiri	hypothetical protein	-1.96383	7.56e-58
SDA49761-SAMN02983011_00926-kefiranofaciens	GTP-binding protein	1.26043	2.55052e-41		PAK79786-B8W85_12620-kefiri	MFS transporter	-1.96302	2.63e-26
SDA62588-SAMN02983011_01773-kefiranofaciens	Acetyltransferase (GNAT) family protein	1.26031	1.10156e-25		PAK81757-B8W85_09305-kefiri	hypothetical protein	-1.963	1.97e-38
SDA64524-SAMN02983011_01902-kefiranofaciens	hypothetical protein	1.25922	1.90605e-25		PAK81714-B8W85_09315-kefiri	hypothetical protein	-1.96275	3.26e-26
SDA57142-SAMN02983011_01411-kefiranofaciens	oligopeptide transport system substrate-binding protein	1.2578	9.27383e-26		PAK82082-B8W85_08715-kefiri	membrane protein	-1.96253	4.88e-48
SDA53793-SAMN02983011_01204-kefiranofaciens	D-alanine--poly(phosphoribitol) ligase subunit 2	1.25776	7.9796e-26		PAK79977-B8W85_12325-kefiri	type 1 site specific deoxyribonuclease HsdRI	-1.96214	5.69e-30
SDA50796-SAMN02983011_01011-kefiranofaciens	exonuclease SbcD	1.25744	5.74925e-54		PAK83783-B8W85_02870-kefiri	phospho-N-acetylmuramoyl-pentapeptide-transferase	-1.96214	1.35e-53
SDA59970-SAMN02983011_01564-kefiranofaciens	hypothetical protein	1.25709	3.16476e-31		PAK84515-B8W85_00640-kefiri	multidrug ABC transporter ATP-binding protein	-1.96183	1.31e-45
SDA44791-SAMN02983011_00615-kefiranofaciens	putative GTP pyrophosphokinase	1.25621	2.85158e-27		PAK84470-B8W85_00415-kefiri	N-acetylmuramoyl-L-alanine amidase	-1.96129	6.62e-36
SDA64056-SAMN02983011_01869-kefiranofaciens	3-oxoacyl-[acyl-carrier protein] reductase	1.25446	2.61967e-58		PAK84394-B8W85_00015-kefiri	preprotein translocase subunit YajC	-1.96127	5.62e-66
SDA37001-SAMN02983011_00006-kefiranofaciens	pyrimidine operon attenuation protein / uracil phosphoribosyltransferase	1.25434	2.4995e-22		PAK82651-B8W85_07340-kefiri	F0F1 ATP synthase subunit C	-1.96113	5.46e-57
SDA63414-SAMN02983011_01823-kefiranofaciens	hypothetical protein	1.25368	7.62982e-16		PAK84154-B8W85_01590-kefiri	N-acetylmuramoyl-L-alanine amidase	-1.96106	8.02e-44
SDA56193-SAMN02983011_01352-kefiranofaciens	surface layer protein	1.25348	1.40775e-17		PAK82103-B8W85_08820-kefiri	ATP-dependent exonuclease	-1.95981	3.69e-47
SDA56959-SAMN02983011_01397-kefiranofaciens	phosphoribosylaminoimidazolecarboxamide formyltransferase / IMP cyclohydrolase	1.25327	1.88614e-23		PAK83604-B8W85_03635-kefiri	transcriptional regulator	-1.95926	5.17e-07
SDA38405-SAMN02983011_00237-kefiranofaciens	hypothetical protein	1.25317	1.5624e-21		PAK84400-B8W85_00045-kefiri	Holliday junction resolvase RuvX	-1.95891	5.36e-60
SDA58993-SAMN02983011_01506-kefiranofaciens	putative HD superfamily hydrolase of NAD metabolism	1.25278	7.83479e-31		PAK81427-B8W85_09885-kefiri	hypothetical protein	-1.95888	3.54e-43
SDA45727-SAMN02983011_00697-kefiranofaciens	putative transposase	1.25265	4.99904e-16		PAK80779-B8W85_11280-kefiri	fucose-binding lectin II	-1.95859	1.15e-32
SDA43608-SAMN02983011_00571-kefiranofaciens	SSU ribosomal protein S4P	1.25261	7.4783e-45		PAK80814-B8W85_11125-kefiri	DNA-binding response regulator	-1.95767	3.12e-48
SDA50847-SAMN02983011_01016-kefiranofaciens	transposase, IS605 OrfB family, central region	1.25261	1.16533e-44		PAK83421-B8W85_04360-kefiri	50S ribosomal protein L33	-1.95749	3.06e-44
SDA40238-SAMN02983011_00318-kefiranofaciens	Protein of unknown function	1.25251	2.99125e-28		PAK81626-B8W85_09590-kefiri	lactocepin	-1.95724	3.67e-31
SDA55418-SAMN02983011_01314-kefiranofaciens	hypothetical protein	1.25086	7.30809e-27		PAK84538-B8W85_00760-kefiri	asparagine--tRNA ligase	-1.95652	1.86e-32
SDA61827-SAMN02983011_01709-kefiranofaciens	hypothetical protein	1.25081	1.89576e-21		PAK80816-B8W85_11135-kefiri	haloacid dehalogenase	-1.956	5.44e-29
SDA62049-SAMN02983011_01739-kefiranofaciens	Tetratricopeptide repeat-containing protein	1.25069	1.00231e-49		PAK83833-B8W85_03135-kefiri	cell division protein FtsW	-1.95591	4.94e-57
SDA40746-SAMN02983011_00363-kefiranofaciens	hypothetical protein	1.24998	2.32203e-15		PAK83779-B8W85_02845-kefiri	hypothetical protein	-1.9558	5.43e-62
SDA66411-SAMN02983011_02012-kefiranofaciens	hypothetical protein	1.24899	8.7702e-20		PAK84273-B8W85_01040-kefiri	MerR family transcriptional regulator	-1.9545	4.17e-31
SDA37371-SAMN02983011_00106-kefiranofaciens	DNA polymerase	1.24823	2.95739e-40		PAK82664-B8W85_07405-kefiri	glycine cleavage system protein H	-1.9544	7.82e-53
SDA39765-SAMN02983011_00282-kefiranofaciens	PTS system, N-acetylgalactosamine-specific IIA component	1.24754	6.51602e-07		PAK83640-B8W85_03820-kefiri	aminopeptidase	-1.95409	5.29e-76
SDA58233-SAMN02983011_01465-kefiranofaciens	hypothetical protein	1.2474	6.58326e-18		B8W85_00090-B8W85_00090-kefiri	YfcE family phosphodiesterase	-1.95396	7.91e-49
SDA61125-SAMN02983011_01649-kefiranofaciens	hypothetical protein	1.2472	6.73577e-41		PAK83812-B8W85_03025-kefiri	hypothetical protein	-1.95293	4.9e-38
SDA54801-SAMN02983011_01265-kefiranofaciens	hypothetical protein	1.24581	5.63957e-32		PAK83534-B8W85_04035-kefiri	copper-translocating P-type ATPase	-1.95287	3.56e-35
SDA38290-SAMN02983011_00226-kefiranofaciens	Predicted component of the ribosome quality control (RQC) complex, YloA/Tae2 family, contains fibronectin-binding (FbpA) and DUF814 domains	1.24436	2.75761e-40		PAK81317-B8W85_10185-kefiri	permease	-1.95196	9.53e-60
SDA56942-SAMN02983011_01396-kefiranofaciens	phosphoribosylamine--glycine ligase	1.24342	1.31884e-20		PAK82627-B8W85_07585-kefiri	PDZ domain-containing protein	-1.95178	1.81e-52
SDA61402-SAMN02983011_01664-kefiranofaciens	hypothetical protein	1.24202	5.95289e-25		PAK84082-B8W85_02295-kefiri	transcription elongation factor GreA	-1.95148	9.93e-59
SDA52735-SAMN02983011_01137-kefiranofaciens	ABC-type multidrug transport system, ATPase and permease component	1.24028	4.76048e-51		PAK84419-B8W85_00145-kefiri	hypothetical protein	-1.94897	3.18e-05
SDA37496-SAMN02983011_00128-kefiranofaciens	DNA polymerase III catalytic subunit, PolC type	1.23993	4.92885e-40		PAK83301-B8W85_04705-kefiri	UDP-N-acetylglucosamine 1-carboxyvinyltransferase	-1.94813	5.13e-50
SDA60448-SAMN02983011_01586-kefiranofaciens	D-aspartate ligase	1.23912	3.70471e-30		PAK84073-B8W85_02250-kefiri	OxaA precursor	-1.94747	4.35e-54
SDA57914-SAMN02983011_01443-kefiranofaciens	hypothetical protein	1.23821	2.10983e-28		PAK82081-B8W85_08710-kefiri	hypothetical protein	-1.94665	1.37e-66
SDA48573-SAMN02983011_00848-kefiranofaciens	hypothetical protein	1.23551	6.20339e-27		PAK81243-B8W85_10260-kefiri	hypothetical protein	-1.94565	3.26e-46
SDA67291-SAMN02983011_02067-kefiranofaciens	Transposase	1.23504	1.63418e-35		B8W85_04060-B8W85_04060-kefiri	diacylglycerol kinase	-1.94327	1.86e-30
SDA49826-SAMN02983011_00935-kefiranofaciens	DNA polymerase-3 subunit alpha	1.23412	5.76758e-56		PAK84058-B8W85_02175-kefiri	50S ribosomal protein L20	-1.94286	5.36e-45
SDA37724-SAMN02983011_00163-kefiranofaciens	hypothetical protein	1.23393	4.15055e-12		PAK83929-B8W85_02660-kefiri	acetylornithine deacetylase	-1.94238	4.65e-33
SDA37173-SAMN02983011_00065-kefiranofaciens	geranylgeranyl diphosphate synthase, type II	1.23253	1.35201e-73		PAK83110-B8W85_05540-kefiri	hypothetical protein	-1.94221	2.55e-54
SDA48085-SAMN02983011_00806-kefiranofaciens	Helicase conserved C-terminal domain-containing protein	1.23164	2.00006e-48		PAK82056-B8W85_08915-kefiri	tyrosine recombinase XerC	-1.93963	2.42e-37
SDA69730-SAMN02983011_02234-kefiranofaciens	hypothetical protein	1.2309	9.06719e-25		PAK83828-B8W85_03105-kefiri	alpha-ketoacid dehydrogenase subunit beta	-1.93803	1.27e-36
SDA47485-SAMN02983011_00795-kefiranofaciens	hypothetical protein	1.23084	6.93189e-17		PAK80598-B8W85_11580-kefiri	cobalamin ABC transporter ATP-binding protein	-1.93783	4.64e-46
SDA59858-SAMN02983011_01555-kefiranofaciens	hypothetical protein	1.23076	0.000160841		PAK83388-B8W85_04180-kefiri	phosphoesterase	-1.93717	1.1e-34
SDA66419-SAMN02983011_02013-kefiranofaciens	Glycosyltransferase involved in cell wall bisynthesis	1.23063	2.38632e-20		PAK80050-B8W85_12240-kefiri	restriction endonuclease	-1.93687	9.81e-46
SDA58673-SAMN02983011_01479-kefiranofaciens	Cystathionine beta-lyase family protein involved in aluminum resistance	1.22999	5.45317e-34		PAK84518-B8W85_00655-kefiri	fatty acid-binding protein DegV	-1.93657	3.51e-48
SDA45715-SAMN02983011_00696-kefiranofaciens	Aldo/keto reductase family protein	1.22969	4.96732e-16		B8W85_04045-B8W85_04045-kefiri	hypothetical protein	-1.93623	2.51e-73
SDA44932-SAMN02983011_00628-kefiranofaciens	hypothetical protein	1.2296	5.62126e-45		PAK81630-B8W85_09445-kefiri	gamma-aminobutyrate permease	-1.93622	3.26e-48
SDA59666-SAMN02983011_01539-kefiranofaciens	hypothetical protein	1.22901	2.46648e-22		PAK82812-B8W85_06560-kefiri	guanylate kinase	-1.93541	4.34e-44
SDA57628-SAMN02983011_01424-kefiranofaciens	hypothetical protein	1.22889	2.3001e-05		PAK84533-B8W85_00730-kefiri	phosphomevalonate kinase	-1.93503	1.98e-45
SDA70141-SAMN02983011_02274-kefiranofaciens	hypothetical protein	1.22887	1.51249e-43		PAK83283-B8W85_04615-kefiri	methionine--tRNA ligase	-1.9339	6.48e-52
SDA55287-SAMN02983011_01304-kefiranofaciens	ABC-type bacteriocin/lantibiotic exporter, contains an N-terminal double-glycine peptidase domain	1.22857	1.54164e-17		PAK82696-B8W85_07210-kefiri	hypothetical protein	-1.93373	5.87e-30
SDA45149-SAMN02983011_00647-kefiranofaciens	serine/threonine exchange transporter, LAT family	1.22696	5.4035e-58		PAK81002-B8W85_10750-kefiri	hypothetical protein	-1.93289	2.72e-25
SDA37861-SAMN02983011_00182-kefiranofaciens	glycyl-tRNA synthetase beta chain	1.22647	2.39141e-30		PAK82546-B8W85_07775-kefiri	DNA helicase PcrA	-1.93273	1.09e-55
SDA50730-SAMN02983011_01006-kefiranofaciens	ATPase	1.22642	1.97797e-23		PAK82833-B8W85_06670-kefiri	tRNA dimethylallyltransferase	-1.93251	3.75e-52
SDA52003-SAMN02983011_01104-kefiranofaciens	transcriptional regulator, TetR family	1.22507	3.45638e-16		PAK82675-B8W85_07460-kefiri	glycerophosphodiester phosphodiesterase	-1.93192	1.07e-22
SDA65362-SAMN02983011_01951-kefiranofaciens	NADH dehydrogenase	1.22422	4.32553e-36		PAK84322-B8W85_01300-kefiri	carbonyl reductase	-1.93177	6.74e-62
SDA39794-SAMN02983011_00285-kefiranofaciens	Signal transduction histidine kinase	1.224	4.29509e-26		PAK83307-B8W85_04735-kefiri	UDP-N-acetylmuramoyl-tripeptide--D-alanyl-D-alanine ligase	-1.93169	1.97e-42
SDA60033-SAMN02983011_01569-kefiranofaciens	hypothetical protein	1.22384	1.00957e-10		PAK84106-B8W85_01340-kefiri	TetR family transcriptional regulator	-1.93128	1.14e-33
SDA59713-SAMN02983011_01543-kefiranofaciens	hypothetical protein	1.22215	1.45911e-30		B8W85_10935-B8W85_10935-kefiri	phosphotransferase enzyme IIA component	-1.93028	2e-35
SDA63667-SAMN02983011_01841-kefiranofaciens	MucBP domain-containing protein	1.21999	9.57995e-61		PAK82598-B8W85_07695-kefiri	hypothetical protein	-1.92986	1.49e-39
SDA37009-SAMN02983011_00010-kefiranofaciens	carbamoyl-phosphate synthase large subunit	1.21861	4.50997e-31		PAK82877-B8W85_06375-kefiri	phosphoglucosamine mutase	-1.92829	1.11e-59
SDA55241-SAMN02983011_01300-kefiranofaciens	hypothetical protein	1.2182	1.60612e-21		PAK84186-B8W85_01760-kefiri	cytosine deaminase	-1.9278	9.42e-49
SDA45703-SAMN02983011_00695-kefiranofaciens	Aldo/keto reductase family protein	1.21791	4.08595e-14		PAK84300-B8W85_01175-kefiri	type 1 glutamine amidotransferase domain-containing protein	-1.9273	1.63e-56
SDA40631-SAMN02983011_00352-kefiranofaciens	DNA repair protein RadA/Sms	1.21778	1.43355e-29		PAK81391-B8W85_09980-kefiri	branched-chain amino acid transporter	-1.92697	2.8e-39
SDA61173-SAMN02983011_01654-kefiranofaciens	Flagellum-specific peptidoglycan hydrolase FlgJ	1.21655	6.61731e-62		PAK82520-B8W85_08030-kefiri	transcriptional regulator	-1.92424	4.01e-37
SDA66962-SAMN02983011_02037-kefiranofaciens	hypothetical protein	1.21603	1.16997e-59		PAK83013-B8W85_05600-kefiri	ArgR family transcriptional regulator	-1.92348	2.01e-45
SDA58707-SAMN02983011_01482-kefiranofaciens	Uncharacterized protein YqgQ	1.21583	4.74069e-20		PAK84401-B8W85_00050-kefiri	hypothetical protein	-1.92345	7.08e-50
SDA62273-SAMN02983011_01748-kefiranofaciens	hypothetical protein	1.21423	2.1628e-26		PAK84252-B8W85_00935-kefiri	ABC transporter substrate-binding protein	-1.92274	7.95e-48
SDA41579-SAMN02983011_00450-kefiranofaciens	hypothetical protein	1.21364	3.51959e-07		PAK83590-B8W85_03555-kefiri	threonine synthase	-1.92243	6.16e-27
SDA45441-SAMN02983011_00670-kefiranofaciens	excinuclease ABC subunit A	1.21323	3.34912e-41		PAK82701-B8W85_07235-kefiri	ABC transporter permease	-1.92122	1.53e-38
SDA47384-SAMN02983011_00785-kefiranofaciens	haloacid dehalogenase superfamily, subfamily IA, variant 3 with third motif having DD or ED	1.2132	3.94376e-55		PAK83247-B8W85_05105-kefiri	TIGR00374 family protein	-1.92105	5.58e-48
SDA52411-SAMN02983011_01107-kefiranofaciens	seryl-tRNA synthetase	1.21318	3.13273e-39		PAK84068-B8W85_02225-kefiri	50S ribosomal protein L32	-1.92074	8.7e-44
SDA37513-SAMN02983011_00131-kefiranofaciens	hypothetical protein	1.21225	4.46757e-33		PAK82738-B8W85_06985-kefiri	RNA pseudouridine synthase	-1.91901	3.34e-37
SDA66789-SAMN02983011_02033-kefiranofaciens	ABC-type multidrug transport system, ATPase and permease component	1.21188	1.05853e-27		PAK84198-B8W85_01820-kefiri	nitroreductase	-1.91769	1.44e-43
SDA61977-SAMN02983011_01729-kefiranofaciens	DNA topoisomerase-1	1.2112	2.03269e-65		PAK82881-B8W85_06400-kefiri	hypothetical protein	-1.91692	7.5e-24
SDA60909-SAMN02983011_01622-kefiranofaciens	dCMP deaminase	1.21036	1.66089e-49		PAK80243-B8W85_12105-kefiri	hypothetical protein	-1.91686	4.76e-17
SDA37855-SAMN02983011_00181-kefiranofaciens	glycyl-tRNA synthetase alpha chain	1.21013	8.39105e-32		PAK81057-B8W85_10675-kefiri	hypothetical protein	-1.91503	3.62e-32
SDA39804-SAMN02983011_00286-kefiranofaciens	two component transcriptional regulator, LuxR family	1.20865	3.44682e-23		PAK84492-B8W85_00525-kefiri	peptidase T	-1.91406	2.23e-31
SDA69962-SAMN02983011_02256-kefiranofaciens	putative MFS transporter, AGZA family, xanthine/uracil permease	1.20764	4.21416e-24		PAK82860-B8W85_06280-kefiri	hypothetical protein	-1.91402	1.1e-10
SDA42526-SAMN02983011_00481-kefiranofaciens	transcriptional regulator	1.20679	1.24761e-41		PAK83056-B8W85_05735-kefiri	peptidoglycan-binding protein	-1.91362	1.56e-95
SDA69559-SAMN02983011_02222-kefiranofaciens	protein translocase subunit secY/sec61 alpha	1.20609	9.39797e-22		PAK83507-B8W85_03880-kefiri	hypothetical protein	-1.91229	6.17e-28
SDA50896-SAMN02983011_01021-kefiranofaciens	histidine triad (HIT) family protein	1.20608	8.46323e-39		PAK84321-B8W85_01295-kefiri	hypothetical protein	-1.91153	7.44e-89
SDA53804-SAMN02983011_01205-kefiranofaciens	D-alanine transfer protein	1.20527	6.90981e-35		PAK83030-B8W85_05690-kefiri	permease	-1.91009	1.61e-37
SDA47081-SAMN02983011_00759-kefiranofaciens	adenosylhomocysteine nucleosidase	1.205	2.46563e-35		PAK84285-B8W85_01100-kefiri	anion permease	-1.90994	9.25e-75
SDA64937-SAMN02983011_01926-kefiranofaciens	Uncharacterized membrane protein YjjP, DUF1212 family	1.20468	1.60144e-47		PAK81957-B8W85_09070-kefiri	peptidylprolyl isomerase	-1.90789	1.78e-44
SDA56140-SAMN02983011_01347-kefiranofaciens	energy-coupling factor transport system ATP-binding protein	1.20367	2.24426e-47		PAK84044-B8W85_02105-kefiri	thioredoxin	-1.90709	1.38e-25
SDA64011-SAMN02983011_01864-kefiranofaciens	acetyl-CoA carboxylase carboxyl transferase subunit beta	1.20351	2.42672e-66		PAK84034-B8W85_02055-kefiri	DNA repair exonuclease	-1.90709	2.4e-27
SDA45350-SAMN02983011_00663-kefiranofaciens	non-specific riboncleoside hydrolase	1.20281	2.6846e-47		PAK84461-B8W85_00365-kefiri	chaperone DnaJ	-1.90701	1.39e-51
SDA69739-SAMN02983011_02235-kefiranofaciens	hypothetical protein	1.20266	5.63417e-25		PAK84113-B8W85_01380-kefiri	oxidoreductase	-1.9069	1.07e-50
SDA48331-SAMN02983011_00828-kefiranofaciens	hypothetical protein	1.20251	5.65446e-20		PAK83197-B8W85_04835-kefiri	glycine betaine/L-proline ABC transporter ATP-binding protein	-1.90624	1.68e-44
SDA46862-SAMN02983011_00742-kefiranofaciens	PDZ domain-containing protein	1.20066	5.60489e-42		PAK82086-B8W85_08735-kefiri	penicillin-binding protein	-1.90329	1.65e-52
SDA46910-SAMN02983011_00746-kefiranofaciens	cell division-specific peptidoglycan biosynthesis regulator FtsW	1.20029	4.77147e-33		PAK83014-B8W85_05610-kefiri	LysR family transcriptional regulator	-1.90204	2.21e-65
SDA69953-SAMN02983011_02255-kefiranofaciens	DNA-binding transcriptional regulator, MerR family	1.19947	5.92625e-23		PAK79980-B8W85_12315-kefiri	addiction module toxin RelE	-1.90147	8.15e-36
SDA66323-SAMN02983011_02004-kefiranofaciens	protein-tyrosine phosphatase	1.19906	1.84871e-25		PAK81944-B8W85_08990-kefiri	GMP synthase (glutamine-hydrolyzing)	-1.90035	1.1e-71
SDA37296-SAMN02983011_00092-kefiranofaciens	condensin subunit Smc	1.19862	2.0555e-27		PAK84555-B8W85_00850-kefiri	MarR family transcriptional regulator	-1.90025	1.38e-41
SDA67233-SAMN02983011_02061-kefiranofaciens	hypothetical protein	1.19829	4.45828e-14		PAK84549-B8W85_00820-kefiri	signal peptidase II	-1.9	6.18e-35
SDA39984-SAMN02983011_00300-kefiranofaciens	redox-sensing transcriptional repressor	1.19682	2.30249e-37		PAK84010-B8W85_01920-kefiri	aspartyl protease	-1.89971	5.21e-44
SDA69944-SAMN02983011_02254-kefiranofaciens	TIGR00266 family protein	1.19584	1.08549e-25		PAK84479-B8W85_00460-kefiri	30S ribosomal protein S21	-1.89865	1.16e-65
SDA40596-SAMN02983011_00349-kefiranofaciens	ribonuclease-3 family protein	1.19557	1.81958e-24		PAK84408-B8W85_00085-kefiri	non-canonical purine NTP pyrophosphatase, RdgB/HAM1 family	-1.89564	3.96e-56
SDA61889-SAMN02983011_01717-kefiranofaciens	ornithine decarboxylase	1.19501	1.70123e-55		PAK82793-B8W85_06870-kefiri	hypothetical protein	-1.89162	3.21e-36
SDA48320-SAMN02983011_00827-kefiranofaciens	3',5'-cyclic AMP phosphodiesterase CpdA	1.19375	8.91062e-23		PAK81328-B8W85_10075-kefiri	glycerol kinase	-1.8909	1.76e-47
SDA50255-SAMN02983011_00954-kefiranofaciens	dihydroxyacetone kinase DhaM subunit	1.19328	5.05055e-26		PAK83813-B8W85_03030-kefiri	exodeoxyribonuclease V subunit alpha	-1.89016	1.16e-53
SDA44671-SAMN02983011_00605-kefiranofaciens	tRNA (cytidine/uridine-2'-O-)-methyltransferase	1.19096	1.73147e-38		PAK84311-B8W85_01240-kefiri	hypothetical protein	-1.88958	7.8e-33
SDA41279-SAMN02983011_00420-kefiranofaciens	lysyl-tRNA synthetase, class II	1.19028	7.29442e-68		PAK83509-B8W85_03890-kefiri	hypothetical protein	-1.88926	4.63e-24
SDA72298-SAMN02983011_02386-kefiranofaciens	putative transcriptional regulator	1.18978	1.01033e-22		PAK83722-B8W85_03435-kefiri	type II CRISPR-associated endonuclease Cas1	-1.88865	1.6e-29
SDA63314-SAMN02983011_01812-kefiranofaciens	hypothetical protein	1.18644	2.62127e-15		PAK83724-B8W85_03445-kefiri	D-alanyl-D-alanine carboxypeptidase	-1.88861	2.92e-39
SDA44661-SAMN02983011_00604-kefiranofaciens	hypothetical protein	1.1863	5.56266e-33		PAK83618-B8W85_03710-kefiri	ATP:cob(I)alamin adenosyltransferase	-1.88748	7.29e-88
SDA52978-SAMN02983011_01157-kefiranofaciens	DNA helicase-2 / ATP-dependent DNA helicase PcrA	1.18473	1.13144e-55		PAK83291-B8W85_04655-kefiri	pur operon repressor	-1.88646	1.69e-36
SDA67224-SAMN02983011_02060-kefiranofaciens	hypothetical protein	1.18473	1.21049e-11		PAK82228-B8W85_08475-kefiri	GntR family transcriptional regulator	-1.88375	1.41e-47
SDA62203-SAMN02983011_01741-kefiranofaciens	transposase, IS605 OrfB family, central region	1.18469	3.28212e-21		PAK84320-B8W85_01285-kefiri	alpha/beta hydrolase	-1.88359	1.71e-63
SDA61881-SAMN02983011_01716-kefiranofaciens	Cystathionine beta-lyase family protein involved in aluminum resistance	1.18441	1.28673e-50		PAK81609-B8W85_09560-kefiri	phosphohydrolase	-1.88348	6.17e-32
SDA38137-SAMN02983011_00213-kefiranofaciens	penicillin-binding protein 1A	1.18433	2.04918e-27		PAK82437-B8W85_08310-kefiri	hypothetical protein	-1.88344	2.33e-12
SDA37508-SAMN02983011_00130-kefiranofaciens	NusA antitermination factor	1.18395	1.92333e-39		PAK83248-B8W85_05110-kefiri	glycerol phosphate lipoteichoic acid synthase	-1.88202	2.84e-52
SDA57841-SAMN02983011_01439-kefiranofaciens	Uncharacterised protein family (UPF0236)	1.18357	1.60365e-47		PAK82644-B8W85_07305-kefiri	thymidine kinase	-1.87845	6.09e-44
SDA56159-SAMN02983011_01349-kefiranofaciens	tricorn interacting aminopeptidase F1. Serine peptidase. MEROPS family S33	1.18218	7.9995e-47		PAK83428-B8W85_04395-kefiri	50S ribosomal protein L7/L12	-1.87816	4.89e-78
SDA48769-SAMN02983011_00864-kefiranofaciens	restriction system protein	1.18167	3.35856e-19		PAK81735-B8W85_09195-kefiri	N-acetyltransferase	-1.87621	1.96e-34
SDA43288-SAMN02983011_00546-kefiranofaciens	F-type H+-transporting ATPase subunit gamma	1.18123	5.44382e-41		PAK81329-B8W85_10080-kefiri	hypothetical protein	-1.87476	2.45e-43
SDA59046-SAMN02983011_01510-kefiranofaciens	adenosine deaminase	1.17942	1.0538e-44		PAK83532-B8W85_04025-kefiri	DNA starvation/stationary phase protection protein	-1.87441	3.06e-25
SDA39428-SAMN02983011_00258-kefiranofaciens	small conductance mechanosensitive channel	1.17913	1.47909e-17		PAK84550-B8W85_00825-kefiri	pseudouridine synthase	-1.87431	5.29e-42
SDA46921-SAMN02983011_00747-kefiranofaciens	GTP-binding protein	1.17879	9.40523e-29		B8W85_04970-B8W85_04970-kefiri	DUF4828 domain-containing protein	-1.874	1.35e-35
SDA65620-SAMN02983011_01964-kefiranofaciens	anaerobic ribonucleoside-triphosphate reductase activating protein	1.17805	6.65031e-25		PAK83915-B8W85_02590-kefiri	glycerate kinase	-1.87222	9.74e-96
SDA48637-SAMN02983011_00853-kefiranofaciens	foldase protein PrsA	1.17688	3.48244e-23		PAK82545-B8W85_07770-kefiri	DNA ligase (NAD(+)) LigA	-1.86644	6.77e-46
SDA56983-SAMN02983011_01399-kefiranofaciens	amidophosphoribosyltransferase	1.17686	1.82005e-18		PAK82964-B8W85_05870-kefiri	mannosyl-glycoprotein endo-beta-N-acetylglucosamidase	-1.86627	2.26e-40
SDA67942-SAMN02983011_02109-kefiranofaciens	purine operon repressor, PurR	1.1767	9.49207e-48		PAK84313-B8W85_01250-kefiri	MFS transporter	-1.86567	3.89e-45
SDA51438-SAMN02983011_01041-kefiranofaciens	transcriptional regulator, LacI family	1.17569	5.16598e-19		PAK81926-B8W85_09140-kefiri	LacI family transcriptional regulator	-1.86534	4.26e-44
SDA47496-SAMN02983011_00796-kefiranofaciens	hypothetical protein	1.17566	9.11407e-22		PAK80366-B8W85_11980-kefiri	glutamate/aspartate:proton symporter GltP	-1.86528	5.02e-40
SDA55862-SAMN02983011_01323-kefiranofaciens	Glycosyltransferase involved in cell wall bisynthesis	1.17528	2.78439e-47		PAK83693-B8W85_03275-kefiri	transcriptional repressor	-1.86528	4.84e-34
SDA54685-SAMN02983011_01255-kefiranofaciens	hypothetical protein	1.17405	2.3448e-23		PAK83695-B8W85_03285-kefiri	NUDIX hydrolase	-1.86454	7.74e-30
SDA56999-SAMN02983011_01400-kefiranofaciens	phosphoribosylformylglycinamidine synthase subunit II	1.17318	1.87678e-38		PAK84532-B8W85_00725-kefiri	type 2 isopentenyl-diphosphate Delta-isomerase	-1.86235	2.8e-40
SDA55934-SAMN02983011_01330-kefiranofaciens	methylated-DNA-[protein]-cysteine S-methyltransferase	1.17303	6.89453e-57		PAK82968-B8W85_05895-kefiri	N-acetyltransferase	-1.86204	2.96e-66
SDA66369-SAMN02983011_02008-kefiranofaciens	Glycosyltransferase involved in cell wall bisynthesis	1.17208	8.01105e-21		PAK80691-B8W85_11370-kefiri	phosphopyruvate hydratase	-1.86019	9.79e-48
SDA46883-SAMN02983011_00744-kefiranofaciens	16S rRNA (guanine(966)-N(2))-methyltransferase RsmD	1.17188	1.1373e-36		PAK83725-B8W85_03450-kefiri	peptide ABC transporter substrate-binding protein	-1.86013	4.07e-43
SDA68823-SAMN02983011_02166-kefiranofaciens	Site-specific recombinase XerD	1.17154	2.8097e-38		PAK83405-B8W85_04280-kefiri	PTS mannose/fructose/sorbose transporter subunit IIC	-1.85971	2.38e-71
SDA41308-SAMN02983011_00423-kefiranofaciens	membrane protease FtsH catalytic subunit	1.17105	5.99965e-60		PAK83815-B8W85_03040-kefiri	aldo/keto reductase	-1.85962	4.29e-50
SDA55276-SAMN02983011_01303-kefiranofaciens	ABC-type multidrug transport system, ATPase and permease component	1.17035	6.72784e-30		PAK83547-B8W85_04110-kefiri	electron transfer flavoprotein subunit alpha	-1.85934	3.1e-21
SDA44613-SAMN02983011_00600-kefiranofaciens	3-oxoacyl-[acyl-carrier protein] reductase	1.16974	2.67693e-32		PAK84037-B8W85_02070-kefiri	peptidylprolyl isomerase	-1.85873	4.02e-53
SDA66008-SAMN02983011_01984-kefiranofaciens	oligopeptide transport system substrate-binding protein	1.1686	2.21157e-15		PAK82678-B8W85_07275-kefiri	hypothetical protein	-1.85814	1.28e-27
SDA56892-SAMN02983011_01392-kefiranofaciens	nucleoside ABC transporter membrane protein	1.16745	2.39637e-48		PAK81723-B8W85_09365-kefiri	L-lactate dehydrogenase	-1.85813	1.43e-82
SDA61160-SAMN02983011_01653-kefiranofaciens	N-acetylmuramoyl-L-alanine amidase CwlA	1.16723	4.99398e-65		PAK84407-B8W85_00080-kefiri	glutamate racemase	-1.85791	1.23e-51
SDA53861-SAMN02983011_01210-kefiranofaciens	hypothetical protein	1.16597	1.18764e-24		PAK80782-B8W85_11230-kefiri	deoxyribonuclease	-1.85772	6.26e-35
SDA40530-SAMN02983011_00343-kefiranofaciens	1-deoxy-D-xylulose-5-phosphate synthase	1.16495	2.10889e-72		PAK84018-B8W85_01960-kefiri	hypothetical protein	-1.85737	5.38e-47
SDA50470-SAMN02983011_00978-kefiranofaciens	hypothetical protein	1.16418	2.01011e-08		PAK80694-B8W85_11385-kefiri	type I glyceraldehyde-3-phosphate dehydrogenase	-1.85697	3.16e-53
SDA55307-SAMN02983011_01306-kefiranofaciens	ABC-2 type transport system permease protein	1.16352	1.97365e-12		PAK84423-B8W85_00165-kefiri	SAM-dependent methyltransferase	-1.8566	7.57e-59
SDA43061-SAMN02983011_00525-kefiranofaciens	DNA-binding response regulator, OmpR family, contains REC and winged-helix (wHTH) domain	1.16263	2.85044e-25		PAK84179-B8W85_01725-kefiri	3-methyladenine DNA glycosylase	-1.8552	1.99e-34
SDA52779-SAMN02983011_01140-kefiranofaciens	Signal transduction histidine kinase	1.16244	3.94398e-37		PAK84511-B8W85_00620-kefiri	DNA-binding protein	-1.85412	7.52e-67
SDA50329-SAMN02983011_00961-kefiranofaciens	hypothetical protein	1.16123	3.75608e-39		PAK82700-B8W85_07230-kefiri	ABC transporter permease	-1.85282	2.6e-34
SDA66953-SAMN02983011_02036-kefiranofaciens	hypothetical protein	1.16113	1.14782e-32		PAK84027-B8W85_02010-kefiri	asparagine synthase (glutamine-hydrolyzing)	-1.8518	9.94e-32
SDA37121-SAMN02983011_00051-kefiranofaciens	4-oxalocrotonate tautomerase	1.16089	9.86581e-14		PAK84505-B8W85_00590-kefiri	hypothetical protein	-1.85031	3.5e-38
SDA37242-SAMN02983011_00080-kefiranofaciens	large subunit ribosomal protein L28	1.16014	2.04276e-38		PAK82765-B8W85_06725-kefiri	DNA polymerase	-1.85021	9.25e-39
SDA52674-SAMN02983011_01132-kefiranofaciens	LPXTG-motif cell wall anchor domain-containing protein	1.15955	5.57482e-10		PAK82786-B8W85_06835-kefiri	3-phosphoglycerate dehydrogenase	-1.84982	4.58e-63
SDA62976-SAMN02983011_01789-kefiranofaciens	hypothetical protein	1.15918	2.93763e-20		PAK83138-B8W85_05120-kefiri	hypothetical protein	-1.84719	8.59e-50
SDA37183-SAMN02983011_00067-kefiranofaciens	DNA replication and repair protein RecN	1.15777	5.48106e-67		PAK81110-B8W85_10580-kefiri	RNA degradosome polyphosphate kinase	-1.84658	4.54e-44
SDA58975-SAMN02983011_01505-kefiranofaciens	ribosome-associated protein	1.15743	1.65613e-29		PAK81745-B8W85_09245-kefiri	protein tyrosine phosphatase	-1.84583	2.21e-54
SDA55297-SAMN02983011_01305-kefiranofaciens	hypothetical protein	1.15689	1.6112e-08		PAK83217-B8W85_04940-kefiri	biotin--[acetyl-CoA-carboxylase] ligase	-1.84556	8.41e-53
SDA40711-SAMN02983011_00360-kefiranofaciens	transposase, IS605 OrfB family, central region	1.15664	3.81366e-25		PAK81182-B8W85_10470-kefiri	hypothetical protein	-1.84349	8.97e-55
SDA37249-SAMN02983011_00082-kefiranofaciens	hypothetical protein	1.15584	1.90803e-26		PAK84516-B8W85_00645-kefiri	thymidylate synthase	-1.84324	4.87e-41
SDA64497-SAMN02983011_01899-kefiranofaciens	acetate kinase	1.15519	9.28037e-16		PAK83032-B8W85_05700-kefiri	DUF1275 family protein	-1.84318	1.4e-72
SDA41298-SAMN02983011_00422-kefiranofaciens	molecular chaperone Hsp33	1.15511	1.49351e-64		PAK82640-B8W85_07280-kefiri	hypothetical protein	-1.84313	2.26e-32
SDA51382-SAMN02983011_01035-kefiranofaciens	hypothetical protein	1.15461	7.95695e-27		PAK84542-B8W85_00780-kefiri	hypothetical protein	-1.84304	7.88e-21
SDA40587-SAMN02983011_00348-kefiranofaciens	23S rRNA (guanosine2251-2'-O)-methyltransferase	1.15347	4.31875e-22		PAK82885-B8W85_06435-kefiri	hypothetical protein	-1.84178	5e-35
SDA51875-SAMN02983011_01090-kefiranofaciens	adenine-specific DNA-methyltransferase	1.15337	1.63595e-23		PAK80530-B8W85_11675-kefiri	hypothetical protein	-1.84082	3.54e-23
SDA61840-SAMN02983011_01711-kefiranofaciens	ATP-dependent DNA helicase RecQ	1.15264	5.14592e-30		PAK84182-B8W85_01740-kefiri	VOC family protein	-1.84061	6.51e-44
SDA60457-SAMN02983011_01587-kefiranofaciens	asparagine synthase (glutamine-hydrolysing)	1.15202	4.42723e-53		PAK82981-B8W85_05975-kefiri	alpha/beta hydrolase	-1.84059	3.55e-41
SDA58054-SAMN02983011_01452-kefiranofaciens	maltose phosphorylase	1.15173	1.16172e-71		PAK83826-B8W85_03095-kefiri	peptide deformylase	-1.84052	2.41e-49
SDA44692-SAMN02983011_00607-kefiranofaciens	PTS system, glucitol/sorbitol-specific IIA component	1.15133	5.82444e-30		PAK84437-B8W85_00240-kefiri	SAM-dependent methyltransferase	-1.8401	1.2e-23
SDA42572-SAMN02983011_00485-kefiranofaciens	hypothetical protein	1.15124	2.4686e-22		PAK83446-B8W85_04495-kefiri	16S rRNA (cytidine(1402)-2'-O)-methyltransferase	-1.83895	4.2e-46
SDA44739-SAMN02983011_00611-kefiranofaciens	oleate hydratase	1.15076	9.799e-28		PAK81635-B8W85_09510-kefiri	ATP-dependent Clp protease ATP-binding subunit ClpC	-1.83868	5.13e-39
SDA48296-SAMN02983011_00825-kefiranofaciens	DNA alkylation repair enzyme	1.15051	9.31773e-18		PAK81716-B8W85_09325-kefiri	flavin-nucleotide-binding protein	-1.83862	4.17e-50
SDA41676-SAMN02983011_00460-kefiranofaciens	hypothetical protein	1.15037	4.36228e-34		PAK83445-B8W85_04490-kefiri	DNA replication initiation control protein YabA	-1.83819	3.13e-31
SDA46753-SAMN02983011_00733-kefiranofaciens	translation elongation factor 1A (EF-1A/EF-Tu)	1.15025	1.13029e-85		PAK84033-B8W85_02050-kefiri	hypothetical protein	-1.8375	3.45e-43
SDA40563-SAMN02983011_00346-kefiranofaciens	hypothetical protein	1.1502	1.22967e-12		PAK83053-B8W85_05820-kefiri	sugar phosphate isomerase	-1.83737	3.71e-36
SDA46791-SAMN02983011_00736-kefiranofaciens	SSU ribosomal protein S15P	1.14983	4.81928e-24		PAK84414-B8W85_00120-kefiri	catabolite control protein A	-1.83687	4.06e-78
SDA43366-SAMN02983011_00552-kefiranofaciens	Protein of unknown function	1.14896	8.76574e-19		PAK82795-B8W85_06880-kefiri	hypothetical protein	-1.83684	6.44e-17
SDA56117-SAMN02983011_01345-kefiranofaciens	Heat shock protein. Metallo peptidase. MEROPS family M48B	1.14896	9.64586e-52		PAK80409-B8W85_11950-kefiri	hypothetical protein	-1.83667	3.48e-44
SDA38297-SAMN02983011_00227-kefiranofaciens	DNA-binding transcriptional regulator, MarR family	1.14854	2.06906e-20		PAK84411-B8W85_00105-kefiri	chemotaxis protein	-1.83663	4.12e-46
SDA48870-SAMN02983011_00872-kefiranofaciens	hypothetical protein	1.14683	3.68838e-22		B8W85_11000-B8W85_11000-kefiri	IS30 family transposase	-1.83553	1.38e-23
SDA53872-SAMN02983011_01211-kefiranofaciens	Transposase DDE domain-containing protein	1.14639	6.94123e-23		PAK83444-B8W85_04485-kefiri	DNA polymerase III subunit delta'	-1.83279	3.59e-43
SDA57642-SAMN02983011_01425-kefiranofaciens	GMP reductase	1.14581	8.90377e-20		PAK83390-B8W85_04200-kefiri	N-acetylglucosamine-6-phosphate deacetylase	-1.83244	2.36e-40
SDA39816-SAMN02983011_00287-kefiranofaciens	multiple sugar transport system substrate-binding protein	1.1455	1.97854e-30		PAK82217-B8W85_08695-kefiri	ComE operon protein 2	-1.83104	2.15e-29
SDA61068-SAMN02983011_01643-kefiranofaciens	Phosphoglycerol transferase MdoB	1.14545	1.21297e-39		PAK82978-B8W85_05960-kefiri	sodium:proton antiporter	-1.82788	5.31e-37
SDA64038-SAMN02983011_01867-kefiranofaciens	acetyl-CoA carboxylase biotin carboxyl carrier protein	1.14516	8.43458e-79		PAK81618-B8W85_09615-kefiri	hypothetical protein	-1.82729	7.86e-36
SDA72779-SAMN02983011_02409-kefiranofaciens	methionine adenosyltransferase	1.14508	2.9849e-50		PAK82519-B8W85_08025-kefiri	CDP-diacylglycerol--glycerol-3-phosphate 3-phosphatidyltransferase	-1.82711	1.01e-52
SDA37883-SAMN02983011_00185-kefiranofaciens	Peptidase family M23	1.14498	6.74366e-29		PAK81108-B8W85_10570-kefiri	aldo/keto reductase	-1.82699	3.26e-42
SDA38201-SAMN02983011_00219-kefiranofaciens	3',5'-cyclic AMP phosphodiesterase CpdA	1.14429	1.32537e-35		PAK84506-B8W85_00595-kefiri	ATP-dependent helicase	-1.82653	1.1e-44
SDA60551-SAMN02983011_01598-kefiranofaciens	nucleotide deoxyribosyltransferase	1.14428	4.99113e-25		B8W85_11260-B8W85_11260-kefiri	cobalt ABC transporter ATP-binding protein	-1.82384	3.65e-36
SDA51698-SAMN02983011_01072-kefiranofaciens	Protein involved in sex pheromone biosynthesis	1.14314	2.24682e-57		PAK83391-B8W85_04205-kefiri	GntR family transcriptional regulator	-1.82179	1.43e-60
SDA38150-SAMN02983011_00214-kefiranofaciens	recombination protein U	1.14227	1.38246e-17		PAK82197-B8W85_08590-kefiri	ribonuclease Z	-1.82107	3.82e-40
SDA60383-SAMN02983011_01580-kefiranofaciens	hypothetical protein	1.14114	1.0984e-10		PAK81176-B8W85_10430-kefiri	hypothetical protein	-1.81994	7.33e-34
SDA47394-SAMN02983011_00786-kefiranofaciens	dihydrofolate synthase / folylpolyglutamate synthase	1.14108	2.84657e-42		PAK82444-B8W85_08345-kefiri	LacI family transcriptional regulator	-1.8198	5.67e-30
SDA43277-SAMN02983011_00545-kefiranofaciens	ATP synthase F1 subcomplex alpha subunit	1.14046	1.846e-42		PAK84291-B8W85_01130-kefiri	NADH oxidase	-1.81912	6.23e-41
SDA42880-SAMN02983011_00510-kefiranofaciens	hypothetical protein	1.14045	1.85443e-27		PAK82597-B8W85_07690-kefiri	nucleoside 2-deoxyribosyltransferase	-1.81908	2.98e-55
SDA64991-SAMN02983011_01930-kefiranofaciens	protein involved in ribonucleotide reduction	1.14035	2.06155e-19		PAK82866-B8W85_06315-kefiri	hypothetical protein	-1.81854	1.27e-39
SDA37889-SAMN02983011_00186-kefiranofaciens	8-oxo-dGTP diphosphatase	1.13963	2.07442e-13		PAK84191-B8W85_01785-kefiri	sodium:proton antiporter	-1.81718	8.45e-52
SDA62035-SAMN02983011_01737-kefiranofaciens	tRNA nucleotidyltransferase (CCA-adding enzyme)	1.13936	3.48613e-46		PAK83305-B8W85_04725-kefiri	protein-tyrosine-phosphatase	-1.81706	8e-29
SDA46768-SAMN02983011_00734-kefiranofaciens	hypothetical protein	1.13861	5.82123e-38		PAK84409-B8W85_00095-kefiri	CBS domain-containing protein	-1.81664	1.89e-67
SDA70102-SAMN02983011_02269-kefiranofaciens	AAA-like domain-containing protein	1.13826	1.64323e-26		PAK80786-B8W85_11255-kefiri	hypothetical protein	-1.81636	2.08e-20
SDA59007-SAMN02983011_01507-kefiranofaciens	nicotinate-nucleotide adenylyltransferase	1.13823	7.45935e-48		PAK84249-B8W85_00920-kefiri	uracil-DNA glycosylase	-1.81591	3.89e-32
SDA61873-SAMN02983011_01715-kefiranofaciens	trk system potassium uptake protein TrkA	1.13818	3.34939e-28		PAK82234-B8W85_08510-kefiri	MFS transporter	-1.81567	3.37e-31
SDA72643-SAMN02983011_02403-kefiranofaciens	surface layer protein	1.13768	6.92824e-29		PAK81955-B8W85_09060-kefiri	Zn-dependent alcohol dehydrogenase	-1.81525	3.9e-56
SDA50857-SAMN02983011_01017-kefiranofaciens	hypothetical protein	1.13651	3.75364e-11		PAK83096-B8W85_05465-kefiri	3-dehydroquinase	-1.81396	8.01e-36
SDA60936-SAMN02983011_01626-kefiranofaciens	CAAX protease self-immunity	1.13616	3.10479e-41		PAK82756-B8W85_07080-kefiri	peroxiredoxin	-1.81289	3.98e-55
SDA61097-SAMN02983011_01646-kefiranofaciens	Aldose 1-epimerase	1.13535	1.51786e-19		PAK83198-B8W85_04845-kefiri	glycine/betaine ABC transporter	-1.81259	3.08e-37
SDA64505-SAMN02983011_01900-kefiranofaciens	acetate kinase	1.13516	1.49381e-10		PAK80553-B8W85_11650-kefiri	ECF transporter S component	-1.81246	6.55e-41
SDA46874-SAMN02983011_00743-kefiranofaciens	Phosphopantetheine adenylyltransferase	1.13499	1.05783e-50		PAK83920-B8W85_02615-kefiri	cation transporter	-1.81107	5e-53
SDA73701-SAMN02983011_02462-kefiranofaciens	peroxiredoxin, Ohr subfamily	1.13487	1.13489e-70		PAK84417-B8W85_00135-kefiri	type II secretory pathway protein	-1.80913	8.09e-11
SDA45032-SAMN02983011_00637-kefiranofaciens	UDP-glucose pyrophosphorylase	1.1343	3.72717e-46		PAK79979-B8W85_12320-kefiri	prevent-host-death family protein	-1.80905	1.28e-31
SDA45417-SAMN02983011_00668-kefiranofaciens	protein of unknown function	1.13371	4.6187e-20		PAK81622-B8W85_09635-kefiri	DUF1211 domain-containing membrane protein	-1.80886	8.81e-28
SDA60475-SAMN02983011_01589-kefiranofaciens	hypothetical protein	1.13267	2.30434e-23		PAK84309-B8W85_01230-kefiri	hypothetical protein	-1.80878	1.03e-43
SDA56203-SAMN02983011_01353-kefiranofaciens	transposase, IS605 OrfB family, central region	1.13214	6.02066e-17		PAK82808-B8W85_06540-kefiri	methionyl-tRNA formyltransferase	-1.80876	5.8e-22
SDA64974-SAMN02983011_01929-kefiranofaciens	ribonucleoside-diphosphate reductase class Ib beta subunit	1.13052	8.67751e-28		PAK83636-B8W85_03800-kefiri	ABC transporter	-1.80592	9.76e-42
SDA61078-SAMN02983011_01644-kefiranofaciens	Glycerol-3-phosphate acyltransferase	1.13028	6.06096e-29		PAK80475-B8W85_11790-kefiri	hypothetical protein	-1.80581	1.61e-25
SDA63063-SAMN02983011_01797-kefiranofaciens	chromosome partitioning protein, ParB family	1.12958	6.29642e-38		PAK84426-B8W85_00180-kefiri	metallophosphatase	-1.80572	1.92e-34
SDA70061-SAMN02983011_02263-kefiranofaciens	type IV secretion system protein VirD4	1.12929	4.15338e-22		PAK83443-B8W85_04480-kefiri	hypothetical protein	-1.80542	4.28e-39
SDA58082-SAMN02983011_01454-kefiranofaciens	carbohydrate ABC transporter ATP-binding protein, CUT1 family	1.12927	9.47465e-55		PAK82772-B8W85_06760-kefiri	hypothetical protein	-1.80446	5.54e-52
SDA64135-SAMN02983011_01876-kefiranofaciens	deoxyribonucleoside regulator	1.12898	7.76029e-35		PAK82796-B8W85_06885-kefiri	nitroreductase	-1.80414	7.16e-46
SDA39642-SAMN02983011_00272-kefiranofaciens	glucose-6-phosphate 1-dehydrogenase	1.12824	1.33461e-63		PAK82099-B8W85_08800-kefiri	ribokinase	-1.80411	1.81e-44
SDA43246-SAMN02983011_00543-kefiranofaciens	ATP synthase F0 subcomplex B subunit	1.12777	2.71178e-33		PAK83698-B8W85_03300-kefiri	beta-glucuronidase	-1.80402	1.1e-26
SDA37893-SAMN02983011_00187-kefiranofaciens	tRNA (adenine22-N1)-methyltransferase	1.12765	1.40075e-19		PAK83413-B8W85_04320-kefiri	DNA repair protein RadA	-1.80349	5.94e-35
SDA59996-SAMN02983011_01566-kefiranofaciens	hypothetical protein	1.12538	3.90088e-20		PAK81927-B8W85_09145-kefiri	hypothetical protein	-1.80307	8.52e-38
SDA73265-SAMN02983011_02438-kefiranofaciens	Acetyltransferase (GNAT) family protein	1.12513	4.87777e-19		PAK83893-B8W85_02470-kefiri	hypothetical protein	-1.80273	3.22e-38
SDA56837-SAMN02983011_01388-kefiranofaciens	PTS system, mannose-specific IIC component	1.1237	1.23515e-33		B8W85_00005-B8W85_00005-kefiri	tRNA preQ1(34) S-adenosylmethionine ribosyltransferase-isomerase QueA	-1.8014	4.68e-29
SDA43301-SAMN02983011_00547-kefiranofaciens	ATP synthase F1 subcomplex beta subunit	1.1227	1.21096e-43		PAK84009-B8W85_01915-kefiri	hypothetical protein	-1.79973	5.96e-09
SDA43260-SAMN02983011_00544-kefiranofaciens	ATP synthase F1 subcomplex delta subunit	1.12269	1.03664e-32		PAK81129-B8W85_10550-kefiri	hypothetical protein	-1.7991	2.24e-39
SDA68675-SAMN02983011_02152-kefiranofaciens	Helix-turn-helix	1.12146	2.36294e-16		PAK83455-B8W85_04400-kefiri	hypothetical protein	-1.79815	3.05e-70
SDA53661-SAMN02983011_01192-kefiranofaciens	hypothetical protein	1.12092	3.12738e-13		PAK80855-B8W85_11060-kefiri	hypothetical protein	-1.79661	1.25e-34
SDA54754-SAMN02983011_01261-kefiranofaciens	hypothetical protein	1.12023	0.000159552		PAK83935-B8W85_02695-kefiri	hypothetical protein	-1.79598	2.64e-46
SDA59183-SAMN02983011_01521-kefiranofaciens	dephospho-CoA kinase	1.11958	3.47704e-33		PAK83281-B8W85_04605-kefiri	NAD-dependent protein deacylase	-1.79566	5.25e-37
SDA57671-SAMN02983011_01427-kefiranofaciens	Adenylosuccinate lyase	1.11944	3.87159e-19		PAK83809-B8W85_03010-kefiri	tRNA(5-methylaminomethyl-2-thiouridine)-methyltransferase	-1.79429	1.23e-52
SDA58718-SAMN02983011_01483-kefiranofaciens	rhomboid protease GluP	1.11939	3.07713e-26		PAK82965-B8W85_05875-kefiri	choloylglycine hydrolase	-1.79373	7e-39
SDA43221-SAMN02983011_00541-kefiranofaciens	F-type H+-transporting ATPase subunit a	1.11932	1.28704e-31		PAK80410-B8W85_11955-kefiri	hypothetical protein	-1.79015	6.84e-32
SDA48884-SAMN02983011_00874-kefiranofaciens	D-methionine transport system substrate-binding protein	1.11885	3.21679e-42		PAK83941-B8W85_02725-kefiri	phosphate ABC transporter ATP-binding protein	-1.79	1.99e-23
SDA45044-SAMN02983011_00638-kefiranofaciens	membrane protein	1.11861	1.29712e-30		PAK81956-B8W85_09065-kefiri	MFS transporter	-1.78992	4.13e-32
SDA38003-SAMN02983011_00199-kefiranofaciens	hypothetical protein	1.11813	1.79952e-29		PAK82214-B8W85_08680-kefiri	30S ribosomal protein S20	-1.78931	7.46e-45
SDA43234-SAMN02983011_00542-kefiranofaciens	ATP synthase F0 subcomplex C subunit	1.11804	8.11729e-28		PAK82792-B8W85_06865-kefiri	hypothetical protein	-1.78897	1.09e-39
SDA70932-SAMN02983011_02327-kefiranofaciens	hypothetical protein	1.11786	1.51878e-10		PAK81238-B8W85_10395-kefiri	thiaminase II	-1.78889	5.61e-32
SDA40884-SAMN02983011_00378-kefiranofaciens	energy-coupling factor transport system ATP-binding protein	1.11784	6.51465e-15		PAK82872-B8W85_06345-kefiri	UDP-N-acetylenolpyruvoylglucosamine reductase	-1.7882	1.06e-39
SDA72652-SAMN02983011_02404-kefiranofaciens	hypothetical protein	1.11758	3.05226e-23		PAK83232-B8W85_05025-kefiri	flavodoxin	-1.78805	2.56e-42
SDA61484-SAMN02983011_01677-kefiranofaciens	ribosome-associated protein	1.11706	3.59511e-20		PAK82794-B8W85_06875-kefiri	NADH-dependent flavin oxidoreductase	-1.78748	8.32e-33
SDA45538-SAMN02983011_00679-kefiranofaciens	hypothetical protein	1.11686	9.91222e-37		PAK82992-B8W85_06030-kefiri	ornithine carbamoyltransferase	-1.78392	1.38e-44
SDA47306-SAMN02983011_00778-kefiranofaciens	MraZ protein	1.11632	4.45903e-32		PAK84489-B8W85_00510-kefiri	RNA polymerase sigma factor RpoD	-1.78384	6.7e-51
SDA50885-SAMN02983011_01020-kefiranofaciens	hypothetical protein	1.11575	2.32033e-37		PAK84057-B8W85_02170-kefiri	50S ribosomal protein L35	-1.78344	2.57e-33
SDA46500-SAMN02983011_00714-kefiranofaciens	Short repeat of unknown function	1.11446	2.53798e-38		PAK82233-B8W85_08505-kefiri	hypothetical protein	-1.78095	1.47e-15
SDA47107-SAMN02983011_00761-kefiranofaciens	ADP-ribose pyrophosphatase	1.11414	9.87058e-37		PAK82829-B8W85_06650-kefiri	hypothetical protein	-1.77999	1.44e-51
SDA37481-SAMN02983011_00125-kefiranofaciens	phosphatidate cytidylyltransferase	1.11396	8.79129e-29		PAK83539-B8W85_04070-kefiri	MFS transporter	-1.77907	6.03e-29
SDA42851-SAMN02983011_00508-kefiranofaciens	6-phospho-beta-glucosidase	1.11296	4.82085e-33		PAK82199-B8W85_08605-kefiri	acetyltransferase	-1.77829	1.61e-59
SDA46408-SAMN02983011_00708-kefiranofaciens	Glycosyl hydrolase family 1	1.11258	0.0118985		PAK84040-B8W85_02085-kefiri	multidrug ABC transporter ATP-binding protein	-1.77828	3.83e-36
SDA37454-SAMN02983011_00121-kefiranofaciens	translation elongation factor Ts (EF-Ts)	1.11246	5.76277e-31		PAK82901-B8W85_06390-kefiri	muramidase	-1.77805	4.98e-52
SDA39359-SAMN02983011_00252-kefiranofaciens	hypothetical protein	1.11173	1.0106e-17		PAK84393-B8W85_00010-kefiri	tRNA-guanine(34) transglycosylase	-1.77741	1.92e-38
SDA47096-SAMN02983011_00760-kefiranofaciens	hypothetical protein	1.11112	3.85621e-22		PAK82643-B8W85_07300-kefiri	UDP-N-acetylmuramyl peptide synthase	-1.77621	7.97e-41
SDA38186-SAMN02983011_00218-kefiranofaciens	putative N6-adenine-specific DNA methylase	1.10954	4.4659e-47		PAK84151-B8W85_01575-kefiri	6-phosphogluconolactonase	-1.77448	3.72e-49
SDA61544-SAMN02983011_01686-kefiranofaciens	primary replicative DNA helicase	1.10935	4.43366e-28		PAK84011-B8W85_01925-kefiri	CPBP family intramembrane metalloprotease	-1.77429	1.96e-32
SDA60020-SAMN02983011_01568-kefiranofaciens	MucBP domain-containing protein	1.109	2.09886e-27		PAK84192-B8W85_01790-kefiri	hypothetical protein	-1.77335	2.49e-42
SDA45318-SAMN02983011_00660-kefiranofaciens	hypothetical protein	1.10807	2.76212e-35		PAK82816-B8W85_06580-kefiri	TlyA family rRNA (cytidine-2'-O)-methyltransferase	-1.77239	3.71e-38
SDA37902-SAMN02983011_00188-kefiranofaciens	dinuclear metal center protein, YbgI/SA1388 family	1.10732	3.39383e-23		PAK81320-B8W85_10200-kefiri	transcriptional regulator	-1.77173	1.59e-22
SDA37032-SAMN02983011_00018-kefiranofaciens	peptide-methionine (R)-S-oxide reductase	1.10669	7.39654e-20		PAK83998-B8W85_01860-kefiri	transporter	-1.77025	3.26e-32
SDA64020-SAMN02983011_01865-kefiranofaciens	acetyl-CoA carboxylase, biotin carboxylase subunit	1.1055	1.18237e-44		PAK84256-B8W85_00955-kefiri	sugar fermentation stimulation protein SfsA	-1.76947	1.99e-29
SDA41367-SAMN02983011_00429-kefiranofaciens	peptidyl-tRNA hydrolase	1.10546	2.37236e-18		PAK81524-B8W85_09880-kefiri	protein-tyrosine-phosphatase	-1.76907	4.16e-27
SDA70994-SAMN02983011_02332-kefiranofaciens	integrase/recombinase XerC	1.10514	1.16411e-21		PAK82537-B8W85_08115-kefiri	histidine kinase	-1.76907	5.66e-21
SDA62569-SAMN02983011_01772-kefiranofaciens	hypothetical protein	1.10367	1.30981e-21		PAK84490-B8W85_00515-kefiri	SAM-dependent methyltransferase	-1.76906	6.01e-33
SDA40654-SAMN02983011_00354-kefiranofaciens	hypothetical protein	1.10316	5.44619e-10		PAK80817-B8W85_11145-kefiri	hypothetical protein	-1.76898	1.62e-20
SDA64452-SAMN02983011_01895-kefiranofaciens	glucosamine--fructose-6-phosphate aminotransferase (isomerizing)	1.10213	5.63768e-33		PAK81111-B8W85_10585-kefiri	exopolyphosphatase	-1.76742	1.01e-64
SDA40067-SAMN02983011_00306-kefiranofaciens	surface layer protein	1.10205	6.04332e-47		PAK81185-B8W85_10455-kefiri	MFS transporter	-1.76666	6.84e-27
SDA45201-SAMN02983011_00651-kefiranofaciens	hypothetical protein	1.10204	6.7127e-12		PAK83270-B8W85_04550-kefiri	cytochrome d ubiquinol oxidase subunit II	-1.76418	5.17e-35
SDA51954-SAMN02983011_01097-kefiranofaciens	hypothetical protein	1.10049	8.67515e-26		PAK84463-B8W85_00375-kefiri	hypothetical protein	-1.7614	1.28e-29
SDA37485-SAMN02983011_00126-kefiranofaciens	site-2 protease. Metallo peptidase. MEROPS family M50B	1.09961	3.94398e-37		PAK80861-B8W85_11095-kefiri	phosphocarrier protein HPr	-1.76134	1.51e-29
SDA37386-SAMN02983011_00109-kefiranofaciens	Uncharacterized protein YnzC, UPF0291/DUF896 family	1.09949	4.78084e-16		PAK84491-B8W85_00520-kefiri	Nif3-like dinuclear metal center hexameric protein	-1.76093	1.73e-36
SDA37142-SAMN02983011_00058-kefiranofaciens	Xaa-Pro aminopeptidase	1.09735	4.40481e-38		B8W85_11645-B8W85_11645-kefiri	cobalt ABC transporter ATP-binding protein	-1.76074	5.77e-41
SDA61491-SAMN02983011_01678-kefiranofaciens	DNA replication and repair protein RecF	1.09716	6.72935e-36		PAK83736-B8W85_03340-kefiri	ABC transporter ATP-binding protein	-1.76043	3.59e-36
SDA48756-SAMN02983011_00863-kefiranofaciens	hypothetical protein	1.09671	2.65384e-21		PAK84042-B8W85_02095-kefiri	tRNA (guanosine(46)-N7)-methyltransferase TrmB	-1.75988	7.83e-28
SDA41170-SAMN02983011_00408-kefiranofaciens	SSU ribosomal protein S10P	1.09494	4.77977e-51		PAK82221-B8W85_08440-kefiri	galactose mutarotase	-1.75869	5.82e-40
SDA61832-SAMN02983011_01710-kefiranofaciens	Major Facilitator Superfamily protein	1.09334	4.38731e-38		B8W85_08430-B8W85_08430-kefiri	MFS transporter	-1.75809	6.51e-28
SDA73255-SAMN02983011_02437-kefiranofaciens	Alpha/beta hydrolase of unknown function	1.09288	7.13209e-20		PAK81333-B8W85_10105-kefiri	toxin	-1.75805	1.07e-24
SDA60007-SAMN02983011_01567-kefiranofaciens	peptidoglycan hydrolase	1.09265	1.26548e-18		PAK82969-B8W85_05900-kefiri	histidine phosphatase family protein	-1.75728	5.66e-49
SDA52514-SAMN02983011_01117-kefiranofaciens	putative drug exporter of the RND superfamily	1.09188	9.54541e-26		PAK82685-B8W85_07150-kefiri	magnesium-transporting ATPase	-1.75615	4.67e-52
SDA71692-SAMN02983011_02359-kefiranofaciens	hypothetical protein	1.09143	1.07527e-54		B8W85_09025-B8W85_09025-kefiri	hypothetical protein	-1.75518	9.82e-39
SDA50776-SAMN02983011_01009-kefiranofaciens	penicillin-binding protein 2A	1.09029	5.49249e-54		PAK83708-B8W85_03355-kefiri	hypothetical protein	-1.75347	2.29e-50
SDA52766-SAMN02983011_01139-kefiranofaciens	DNA-binding response regulator, OmpR family, contains REC and winged-helix (wHTH) domain	1.08953	7.10709e-32		PAK82641-B8W85_07285-kefiri	hypothetical protein	-1.75052	1.25e-24
SDA64591-SAMN02983011_01909-kefiranofaciens	Fic/DOC family protein	1.08914	1.33077e-24		PAK81060-B8W85_10630-kefiri	hypothetical protein	-1.74981	3.19e-38
SDA68802-SAMN02983011_02164-kefiranofaciens	penicillin-binding protein 1A	1.08903	7.84046e-28		PAK80732-B8W85_11335-kefiri	hypothetical protein	-1.74888	1.44e-33
SDA53168-SAMN02983011_01173-kefiranofaciens	hypothetical protein	1.08901	2.1241e-11		PAK80248-B8W85_12095-kefiri	IS30 family transposase	-1.74747	1.06e-29
SDA47452-SAMN02983011_00792-kefiranofaciens	Putative flippase GtrA (transmembrane translocase of bactoprenol-linked glucose)	1.08853	6.35876e-07		PAK82731-B8W85_06950-kefiri	transcriptional regulator	-1.74631	2.4e-48
SDA37540-SAMN02983011_00133-kefiranofaciens	translation initiation factor IF-2	1.08802	1.95125e-63		PAK83589-B8W85_03550-kefiri	homoserine kinase	-1.74554	5.38e-28
SDA37461-SAMN02983011_00122-kefiranofaciens	uridylate kinase	1.08788	1.4431e-29		PAK83891-B8W85_02460-kefiri	serine protease	-1.74351	1.28e-68
SDA62030-SAMN02983011_01736-kefiranofaciens	hemolysin III	1.08787	1.8408e-34		PAK84464-B8W85_00380-kefiri	hypothetical protein	-1.74339	1.52e-29
SDA37170-SAMN02983011_00064-kefiranofaciens	Exodeoxyribonuclease VII small subunit	1.0864	2.83721e-51		PAK81392-B8W85_09985-kefiri	branched-chain amino acid ABC transporter	-1.74291	2.42e-38
SDA61594-SAMN02983011_01694-kefiranofaciens	Protein of unknown function	1.08588	1.29712e-27		PAK82809-B8W85_06545-kefiri	primosomal protein N'	-1.74289	3.22e-24
SDA57939-SAMN02983011_01445-kefiranofaciens	glycerol kinase	1.08503	3.64219e-39		PAK81316-B8W85_10180-kefiri	glutathione peroxidase	-1.73932	4e-34
SDA48022-SAMN02983011_00801-kefiranofaciens	manganese-dependent inorganic pyrophosphatase	1.08197	1.55465e-22		PAK82875-B8W85_06365-kefiri	TIGR00159 family protein	-1.73893	1.82e-29
SDA38172-SAMN02983011_00216-kefiranofaciens	DivIVA domain-containing protein	1.08092	1.7197e-20		PAK79901-B8W85_12360-kefiri	IS256 family transposase	-1.73769	1.16e-33
SDA37847-SAMN02983011_00179-kefiranofaciens	DNA replication and repair protein RecO	1.08086	7.0887e-32		PAK82676-B8W85_07465-kefiri	DNA-3-methyladenine glycosylase	-1.73702	9.25e-22
SDA56681-SAMN02983011_01376-kefiranofaciens	protein of unknown function	1.0807	8.70745e-18		PAK82201-B8W85_08615-kefiri	excinuclease ABC subunit C	-1.73572	8.07e-31
SDA66466-SAMN02983011_02017-kefiranofaciens	Glycerol-3-phosphate cytidylyltransferase	1.07949	2.23806e-17		PAK81642-B8W85_09435-kefiri	phosphatase PAP2 family protein	-1.73564	2.36e-45
SDA58069-SAMN02983011_01453-kefiranofaciens	beta-phosphoglucomutase	1.07721	2.1052e-43		PAK84161-B8W85_01630-kefiri	acyl-CoA thioester hydrolase	-1.73558	6.42e-71
SDA50637-SAMN02983011_00997-kefiranofaciens	GyrI-like small molecule binding domain-containing protein	1.07683	4.22854e-34		PAK83043-B8W85_05770-kefiri	MFS transporter	-1.73543	6.62e-50
SDA40866-SAMN02983011_00376-kefiranofaciens	energy-coupling factor transport system permease protein	1.07547	1.71997e-20		PAK83827-B8W85_03100-kefiri	pyruvate dehydrogenase (acetyl-transferring) E1 component subunit alpha	-1.7354	1.1e-32
SDA51852-SAMN02983011_01088-kefiranofaciens	hypothetical protein	1.07484	2.14408e-17		PAK84250-B8W85_00925-kefiri	arsenate reductase (thioredoxin)	-1.73268	8.85e-34
SDA37166-SAMN02983011_00063-kefiranofaciens	Exodeoxyribonuclease VII large subunit	1.07356	1.82172e-55		PAK84181-B8W85_01735-kefiri	beta-phosphoglucomutase	-1.73198	1.92e-32
SDA64031-SAMN02983011_01866-kefiranofaciens	3-hydroxyacyl-[acyl-carrier-protein] dehydratase	1.07208	1.88122e-63		PAK83389-B8W85_04195-kefiri	pyrroline-5-carboxylate reductase	-1.73139	4.38e-39
SDA37201-SAMN02983011_00071-kefiranofaciens	replication restart DNA helicase PriA	1.07199	2.16053e-58		PAK84180-B8W85_01730-kefiri	hypothetical protein	-1.73131	1.87e-24
SDA50481-SAMN02983011_00980-kefiranofaciens	D-alanyl-D-alanine carboxypeptidase (penicillin-binding protein 5/6)	1.07128	7.02136e-37		PAK81342-B8W85_10155-kefiri	AbrB family transcriptional regulator	-1.73124	5.51e-08
SDA46805-SAMN02983011_00737-kefiranofaciens	small subunit ribosomal protein S20	1.07115	3.32264e-19		B8W85_11405-B8W85_11405-kefiri	plasmid replication initiation protein	-1.73005	3.4e-35
SDA71196-SAMN02983011_02337-kefiranofaciens	hypothetical protein	1.07085	0.000754513		PAK80860-B8W85_11090-kefiri	thiaminase	-1.72823	1.86e-44
SDA61536-SAMN02983011_01685-kefiranofaciens	LSU ribosomal protein L9P	1.06971	3.14637e-24		PAK83712-B8W85_03380-kefiri	alpha-N-arabinofuranosidase	-1.7258	4.47e-27
SDA65407-SAMN02983011_01955-kefiranofaciens	ATP-binding cassette, subfamily C, CydD	1.06944	1.32531e-38		PAK83031-B8W85_05695-kefiri	GNAT family N-acetyltransferase	-1.7256	8.11e-31
SDA51887-SAMN02983011_01091-kefiranofaciens	adenine-specific DNA-methyltransferase	1.06908	4.65239e-27		PAK80356-B8W85_11990-kefiri	aryl-alcohol dehydrogenase	-1.72557	1.96e-62
SDA37291-SAMN02983011_00091-kefiranofaciens	RNAse III	1.0684	7.81746e-21		PAK83592-B8W85_03565-kefiri	aspartate kinase	-1.72374	6.16e-45
SDA67517-SAMN02983011_02084-kefiranofaciens	Restriction endonuclease	1.06813	9.32228e-13		PAK83700-B8W85_03310-kefiri	Xaa-Pro dipeptidyl-peptidase	-1.72347	3.52e-24
SDA68405-SAMN02983011_02135-kefiranofaciens	hypothetical protein	1.06807	2.43763e-26		PAK83639-B8W85_03815-kefiri	ECF transporter S component	-1.7215	2.52e-48
SDA50628-SAMN02983011_00996-kefiranofaciens	hypothetical protein	1.06759	9.42318e-21		PAK82442-B8W85_08335-kefiri	hypothetical protein	-1.72104	1.29e-18
SDA37534-SAMN02983011_00132-kefiranofaciens	Ribosomal protein L7Ae	1.06736	2.27157e-20		PAK84413-B8W85_00115-kefiri	peptidase M24 family protein	-1.71862	3.69e-44
SDA62516-SAMN02983011_01768-kefiranofaciens	LacI family transcriptional regulator	1.06733	1.08195e-21		PAK83877-B8W85_02375-kefiri	transcriptional regulator	-1.71741	2.9e-49
SDA37474-SAMN02983011_00124-kefiranofaciens	Undecaprenyl pyrophosphate synthetase	1.06687	1.84815e-27		PAK84046-B8W85_02115-kefiri	DNA translocase	-1.71615	8.34e-35
SDA59678-SAMN02983011_01540-kefiranofaciens	hypothetical protein	1.066	3.01839e-19		PAK82761-B8W85_07105-kefiri	MerR family transcriptional regulator	-1.71523	5.53e-33
SDA43482-SAMN02983011_00561-kefiranofaciens	transposase, IS605 OrfB family, central region	1.06591	3.24496e-19		PAK82873-B8W85_06350-kefiri	sodium:proton antiporter	-1.7149	1.29e-41
SDA54675-SAMN02983011_01254-kefiranofaciens	hypothetical protein	1.06578	2.3321e-10		PAK82927-B8W85_06180-kefiri	peptidase	-1.71459	1.27e-47
SDA47070-SAMN02983011_00758-kefiranofaciens	cysteine desulfurase	1.06537	1.0756e-36		PAK81326-B8W85_10235-kefiri	50S ribosomal protein L33	-1.71445	5.61e-10
SDA43494-SAMN02983011_00562-kefiranofaciens	hypothetical protein	1.06511	1.59881e-15		PAK83701-B8W85_03315-kefiri	prolyl aminopeptidase	-1.71404	4.86e-51
SDA73797-SAMN02983011_02467-kefiranofaciens	hypothetical protein	1.06496	1.84764e-17		PAK84029-B8W85_02020-kefiri	carboxylate--amine ligase	-1.71303	9.2e-52
SDA70550-SAMN02983011_02306-kefiranofaciens	hypothetical protein	1.06437	1.20131e-19		PAK81444-B8W85_09970-kefiri	hypothetical protein	-1.71064	1.96e-43
SDA37816-SAMN02983011_00175-kefiranofaciens	hypothetical protein	1.06413	2.34903e-23		PAK83694-B8W85_03280-kefiri	guanylate kinase	-1.70922	4.45e-26
SDA61415-SAMN02983011_01666-kefiranofaciens	6-phosphogluconate dehydrogenase	1.06412	1.1535e-20		PAK83684-B8W85_03230-kefiri	short-chain dehydrogenase	-1.70649	1.33e-50
SDA48263-SAMN02983011_00822-kefiranofaciens	putative RNA 2'-phosphotransferase	1.06386	1.78434e-20		PAK83155-B8W85_05205-kefiri	MFS transporter	-1.7023	1.78e-66
SDA38036-SAMN02983011_00203-kefiranofaciens	phosphomevalonate kinase	1.06307	1.17989e-27		PAK81756-B8W85_09300-kefiri	hypothetical protein	-1.70014	1.5e-39
SDA43354-SAMN02983011_00551-kefiranofaciens	hypothetical protein	1.06244	2.30278e-25		PAK84460-B8W85_00360-kefiri	molecular chaperone DnaK	-1.69987	1.59e-36
SDA38011-SAMN02983011_00200-kefiranofaciens	NOL1/NOP2/sun family putative RNA methylase	1.06189	3.60564e-41		PAK83876-B8W85_02370-kefiri	aldo/keto reductase	-1.69939	6.15e-51
SDA48687-SAMN02983011_00857-kefiranofaciens	Type I restriction modification DNA specificity domain-containing protein	1.0616	8.78655e-08		PAK82784-B8W85_06825-kefiri	zinc ribbon domain-containing protein	-1.69698	6.32e-52
SDA65416-SAMN02983011_01956-kefiranofaciens	cytochrome d ubiquinol oxidase subunit II	1.06083	2.87459e-26		PAK83436-B8W85_04440-kefiri	16S rRNA methyltransferase	-1.69685	7.67e-24
SDA39442-SAMN02983011_00259-kefiranofaciens	XTP/dITP diphosphohydrolase	1.05973	8.43217e-20		PAK83141-B8W85_05135-kefiri	hypothetical protein	-1.69506	6.79e-34
SDA40642-SAMN02983011_00353-kefiranofaciens	deoxyuridine 5'-triphosphate nucleotidohydrolase	1.05964	2.96659e-18		PAK80115-B8W85_12175-kefiri	hypothetical protein	-1.69233	1.44e-66
SDA37823-SAMN02983011_00176-kefiranofaciens	phosphate starvation-inducible protein PhoH	1.05934	9.54434e-25		PAK82697-B8W85_07215-kefiri	sensor histidine kinase	-1.69194	4.64e-43
SDA38387-SAMN02983011_00235-kefiranofaciens	Sugar efflux transporter for intercellular exchange	1.05845	2.94153e-17		PAK80453-B8W85_11825-kefiri	universal stress protein UspA	-1.69171	1.69e-42
B8W85_05410-B8W85_05410-kefiri	molecular chaperone	1.05813	1.94009e-17		PAK78143-B8W85_12835-kefiri	restriction endonuclease subunit R	-1.69171	1.14e-47
SDA44912-SAMN02983011_00626-kefiranofaciens	bacterial peptide chain release factor 3 (bRF-3)	1.05726	5.46852e-30		PAK83614-B8W85_03690-kefiri	hypothetical protein	-1.6907	8.6e-30
SDA47296-SAMN02983011_00777-kefiranofaciens	16S rRNA (cytosine1402-N4)-methyltransferase	1.05699	5.90066e-40		PAK84528-B8W85_00705-kefiri	tautomerase	-1.69031	1.24e-30
SDA44682-SAMN02983011_00606-kefiranofaciens	Predicted PurR-regulated permease PerM	1.05677	8.72922e-52		PAK84028-B8W85_02015-kefiri	UDP-N-acetylmuramoyl-L-alanyl-D-glutamate--2, 6-diaminopimelate ligase	-1.68845	3.07e-35
SDA45655-SAMN02983011_00690-kefiranofaciens	hypothetical protein	1.05519	5.32802e-25		PAK83271-B8W85_04555-kefiri	thiol reductant ABC exporter subunit CydD	-1.68836	7.42e-29
SDA66431-SAMN02983011_02014-kefiranofaciens	Membrane protein involved in the export of O-antigen and teichoic acid	1.05516	1.90148e-19		PAK84292-B8W85_01135-kefiri	flavocytochrome c	-1.68633	1.43e-40
SDA61848-SAMN02983011_01712-kefiranofaciens	trk system potassium uptake protein TrkH	1.05339	2.24443e-09		PAK83294-B8W85_04670-kefiri	hypothetical protein	-1.68577	6.15e-49
SDA43202-SAMN02983011_00539-kefiranofaciens	translation factor SUA5	1.05303	3.78585e-49		PAK84548-B8W85_00815-kefiri	formate--tetrahydrofolate ligase	-1.68506	1.41e-33
SDA41441-SAMN02983011_00436-kefiranofaciens	large subunit ribosomal protein L31	1.0526	2.21288e-23		PAK83500-B8W85_03845-kefiri	hypothetical protein	-1.68486	2.22e-19
SDA37222-SAMN02983011_00076-kefiranofaciens	ribosome biogenesis GTPase	1.05162	1.63875e-21		PAK84299-B8W85_01170-kefiri	hypothetical protein	-1.68444	2.11e-10
SDA43507-SAMN02983011_00563-kefiranofaciens	hypothetical protein	1.0514	1.85966e-18		PAK84035-B8W85_02060-kefiri	DNA repair ATPase	-1.68273	4.64e-29
SDA45329-SAMN02983011_00661-kefiranofaciens	Fic family protein	1.05131	2.74389e-34		PAK82614-B8W85_07515-kefiri	UTP--glucose-1-phosphate uridylyltransferase	-1.68208	2.04e-27
SDA55202-SAMN02983011_01297-kefiranofaciens	drug resistance transporter, EmrB/QacA subfamily	1.05102	1.55404e-34		B8W85_12305-B8W85_12305-kefiri	restriction endonuclease subunit S	-1.68053	9.09e-24
SDA48676-SAMN02983011_00856-kefiranofaciens	type I restriction enzyme, S subunit	1.05086	6.05474e-07		PAK83315-B8W85_04785-kefiri	polysaccharide biosynthesis protein	-1.67952	8.88e-38
SDA51863-SAMN02983011_01089-kefiranofaciens	DNA-binding transcriptional regulator, XRE family	1.05084	9.97586e-15		PAK81321-B8W85_10205-kefiri	ABC transporter permease	-1.67653	4.53e-33
SDA40875-SAMN02983011_00377-kefiranofaciens	energy-coupling factor transport system ATP-binding protein	1.05045	5.60995e-22		PAK81921-B8W85_09110-kefiri	restriction endonuclease	-1.67503	3.74e-39
SDA46898-SAMN02983011_00745-kefiranofaciens	Uncharacterized protein YlbG, UPF0298 family	1.04942	1.04099e-09		PAK83316-B8W85_04790-kefiri	hypothetical protein	-1.67475	1.46e-43
SDA61529-SAMN02983011_01684-kefiranofaciens	c-di-AMP phosphodiesterase, consists of a GGDEF-like and DHH domains	1.04916	5.37079e-29		PAK82448-B8W85_08365-kefiri	hypothetical protein	-1.67471	2.69e-23
SDA37909-SAMN02983011_00189-kefiranofaciens	peptidase T. Metallo peptidase. MEROPS family M20B	1.04784	7.22151e-30		PAK83866-B8W85_02315-kefiri	MFS transporter	-1.67407	2.03e-44
SDA57215-SAMN02983011_01417-kefiranofaciens	hypothetical protein	1.04762	3.4542e-09		PAK84547-B8W85_00810-kefiri	pore-forming protein	-1.67205	1.46e-16
SDA51747-SAMN02983011_01077-kefiranofaciens	Uncharacterized membrane protein	1.047	4.44801e-15		PAK82705-B8W85_07265-kefiri	hypothetical protein	-1.67163	5.09e-18
SDA42584-SAMN02983011_00486-kefiranofaciens	haloacid dehalogenase-like hydrolase	1.04662	7.37126e-12		PAK83158-B8W85_05220-kefiri	hypothetical protein	-1.66662	5.42e-09
SDA46688-SAMN02983011_00727-kefiranofaciens	diaminopimelate epimerase	1.04656	7.50065e-34		PAK83993-B8W85_01835-kefiri	16S rRNA (cytosine(1402)-N(4))-methyltransferase	-1.66593	7.37e-22
SDA43158-SAMN02983011_00536-kefiranofaciens	thymidine kinase	1.04622	5.06908e-26		PAK80966-B8W85_10910-kefiri	phosphotransferase enzyme IIA component	-1.6656	2.89e-43
SDA41548-SAMN02983011_00447-kefiranofaciens	hypothetical protein	1.04489	3.49392e-21		PAK83452-B8W85_04525-kefiri	redox-sensing transcriptional repressor Rex	-1.66515	5.91e-47
SDA55191-SAMN02983011_01296-kefiranofaciens	glutathione reductase (NADPH)	1.0445	2.94938e-42		PAK81171-B8W85_10400-kefiri	hypothetical protein	-1.66434	6.2e-18
SDA67506-SAMN02983011_02083-kefiranofaciens	Predicted helicase	1.04316	6.0381e-14		PAK80650-B8W85_11450-kefiri	addiction module toxin RelE	-1.66362	7.07e-34
SDA66110-SAMN02983011_01995-kefiranofaciens	conserved hypothetical protein (putative transposase or invertase)	1.04261	2.33476e-16		PAK81407-B8W85_10060-kefiri	permease	-1.66254	5.39e-45
SDA48156-SAMN02983011_00812-kefiranofaciens	starvation-inducible DNA-binding protein	1.04259	2.29961e-24		PAK83823-B8W85_03080-kefiri	hypothetical protein	-1.66174	4.42e-22
SDA59021-SAMN02983011_01508-kefiranofaciens	hypothetical protein	1.04248	3.96891e-39		PAK82832-B8W85_06665-kefiri	MerR family transcriptional regulator	-1.66074	3.18e-25
SDA43343-SAMN02983011_00550-kefiranofaciens	rod shape-determining protein MreB	1.04086	9.27163e-30		PAK83148-B8W85_05170-kefiri	saccharopine dehydrogenase	-1.65957	2.63e-18
SDA48613-SAMN02983011_00851-kefiranofaciens	hypothetical protein	1.03837	2.0648e-27		PAK83716-B8W85_03405-kefiri	CAAX protease family protein	-1.6594	1.13e-34
SDA61962-SAMN02983011_01727-kefiranofaciens	integrase/recombinase XerC	1.03774	5.01589e-41		PAK83608-B8W85_03655-kefiri	ABC transporter ATP-binding protein	-1.65678	1.68e-34
SDA52539-SAMN02983011_01119-kefiranofaciens	beta-lactamase class A	1.03756	5.53429e-16		PAK83879-B8W85_02390-kefiri	3-hexulose-6-phosphate synthase	-1.6553	2.66e-44
SDA67270-SAMN02983011_02065-kefiranofaciens	SNF2 family N-terminal domain-containing protein	1.0375	1.25491e-31		PAK84438-B8W85_00245-kefiri	hypothetical protein	-1.65463	2.92e-13
SDA61772-SAMN02983011_01701-kefiranofaciens	Uncharacterized membrane protein	1.03668	4.76223e-23		PAK83442-B8W85_04475-kefiri	dTMP kinase	-1.6535	8.03e-33
SDA59570-SAMN02983011_01531-kefiranofaciens	hypothetical protein	1.03668	1.11385e-11		PAK83780-B8W85_02855-kefiri	16S rRNA (cytosine(1402)-N(4))-methyltransferase	-1.65268	1.61e-41
SDA66264-SAMN02983011_01998-kefiranofaciens	hypothetical protein	1.03665	3.25286e-43		PAK82787-B8W85_06840-kefiri	aryl-alcohol dehydrogenase	-1.65166	1.62e-54
SDA69273-SAMN02983011_02186-kefiranofaciens	hypothetical protein	1.0366	1.19716e-20		PAK81006-B8W85_10770-kefiri	phage portal protein	-1.65118	7.88e-32
SDA60526-SAMN02983011_01595-kefiranofaciens	Nucleotide-binding universal stress protein, UspA family	1.03564	2.21829e-15		PAK83839-B8W85_02885-kefiri	cell division protein DivIB	-1.64969	3.64e-33
SDA50940-SAMN02983011_01025-kefiranofaciens	hypothetical protein	1.03518	1.52871e-13		PAK83146-B8W85_05160-kefiri	diacetyl reductase	-1.6496	1.43e-57
SDA63074-SAMN02983011_01798-kefiranofaciens	chromosome segregation ATPase	1.03468	6.33713e-48		PAK80818-B8W85_11150-kefiri	hypothetical protein	-1.64865	3.35e-19
SDA66453-SAMN02983011_02016-kefiranofaciens	Glycosyltransferase involved in cell wall bisynthesis	1.03444	1.34241e-20		PAK84296-B8W85_01155-kefiri	noncanonical pyrimidine nucleotidase, YjjG family	-1.64722	1.6e-26
SDA71947-SAMN02983011_02374-kefiranofaciens	S-ribosylhomocysteine lyase /quorum-sensing autoinducer 2 (AI-2) synthesis protein LuxS	1.0343	1.55498e-39		PAK81051-B8W85_10695-kefiri	penicillin acylase	-1.64644	4.39e-40
SDA70239-SAMN02983011_02282-kefiranofaciens	Nitroreductase	1.03427	2.58139e-16		PAK84433-B8W85_00220-kefiri	repressor LexA	-1.64472	7.82e-46
SDA69568-SAMN02983011_02223-kefiranofaciens	preprotein translocase subunit SecA	1.03293	8.75932e-28		PAK84478-B8W85_00455-kefiri	phosphoenolpyruvate synthase regulatory protein	-1.64383	3.14e-33
SDA61134-SAMN02983011_01650-kefiranofaciens	hypothetical protein	1.03251	1.85771e-39		PAK83234-B8W85_05035-kefiri	hypothetical protein	-1.64283	6.72e-45
SDA64818-SAMN02983011_01915-kefiranofaciens	Methionine synthase II (cobalamin-independent)	1.03244	5.31837e-14		B8W85_05350-B8W85_05350-kefiri	Rossman fold protein, TIGR00730 family	-1.64268	4.59e-30
SDA53693-SAMN02983011_01195-kefiranofaciens	sodium/proton antiporter NapA, CPA2 family	1.03169	2.80781e-35		PAK82698-B8W85_07220-kefiri	DNA-binding response regulator	-1.64207	2.79e-37
SDA67262-SAMN02983011_02064-kefiranofaciens	hypothetical protein	1.03095	1.05856e-19		PAK83241-B8W85_05070-kefiri	hypothetical protein	-1.64155	2.31e-33
SDA37434-SAMN02983011_00117-kefiranofaciens	putative endopeptidase	1.03078	4.4909e-42		PAK80921-B8W85_10945-kefiri	hypothetical protein	-1.64147	4.93e-37
SDA45057-SAMN02983011_00639-kefiranofaciens	methionine aminopeptidase, type I	1.02986	4.21445e-41		PAK84178-B8W85_01720-kefiri	phosphatidylglycerophosphatase A	-1.64048	6.63e-37
SDA71570-SAMN02983011_02357-kefiranofaciens	hypothetical protein	1.02801	3.93281e-08		PAK84036-B8W85_02065-kefiri	3'-5' exonuclease	-1.64009	8.09e-47
SDA37712-SAMN02983011_00161-kefiranofaciens	hypothetical protein	1.02779	1.15568e-22		PAK83831-B8W85_03125-kefiri	fructose 1,6-bisphosphatase	-1.63895	2.84e-25
SDA58753-SAMN02983011_01486-kefiranofaciens	cell elongation-specific peptidoglycan D,D-transpeptidase	1.02747	2.0062e-46		PAK82102-B8W85_08815-kefiri	hypothetical protein	-1.63874	2.64e-44
SDA41529-SAMN02983011_00445-kefiranofaciens	T5orf172 domain-containing protein	1.02721	3.96807e-24		PAK83638-B8W85_03810-kefiri	TIGR01440 family protein	-1.6376	9.59e-52
SDA56880-SAMN02983011_01391-kefiranofaciens	nucleoside ABC transporter membrane protein	1.02644	1.03952e-23		PAK82642-B8W85_07295-kefiri	glutamine amidotransferase	-1.63716	3.06e-49
SDA39785-SAMN02983011_00284-kefiranofaciens	ribose transport system substrate-binding protein	1.02561	3.12607e-16		PAK83314-B8W85_04775-kefiri	aminoacyl-tRNA hydrolase	-1.63633	3.77e-42
SDA71705-SAMN02983011_02360-kefiranofaciens	maltose O-acetyltransferase	1.02546	5.31574e-33		PAK80385-B8W85_11975-kefiri	hypothetical protein	-1.63475	1.69e-38
SDA61970-SAMN02983011_01728-kefiranofaciens	methylenetetrahydrofolate--tRNA-(uracil-5-)-methyltransferase	1.0253	3.9404e-41		PAK83020-B8W85_05640-kefiri	alkaline phosphatase	-1.63429	1.06e-20
SDA45340-SAMN02983011_00662-kefiranofaciens	transcriptional regulator, GntR family	1.02479	1.83658e-37		PAK83022-B8W85_05650-kefiri	DNA-entry nuclease	-1.63349	1.03e-39
SDA73518-SAMN02983011_02453-kefiranofaciens	FRG domain-containing protein	1.02476	7.70025e-12		PAK82983-B8W85_05985-kefiri	SAM-dependent methyltransferase	-1.63243	2.51e-36
SDA38250-SAMN02983011_00222-kefiranofaciens	signal peptidase II	1.02376	1.73644e-20		PAK81919-B8W85_09100-kefiri	LysR family transcriptional regulator	-1.63234	1.4e-40
SDA48309-SAMN02983011_00826-kefiranofaciens	DNA alkylation repair enzyme	1.02307	2.28432e-10		PAK83764-B8W85_02770-kefiri	4-amino-4-deoxy-L-arabinose transferase	-1.63013	4.21e-30
SDA56382-SAMN02983011_01371-kefiranofaciens	LysR substrate binding domain-containing protein	1.02304	1.37273e-21		PAK82993-B8W85_06035-kefiri	arginine deiminase	-1.62757	1.21e-43
SDA42653-SAMN02983011_00491-kefiranofaciens	DNA polymerase-3 subunit epsilon	1.02223	9.95079e-15		PAK81741-B8W85_09225-kefiri	GntR family transcriptional regulator	-1.62733	2.41e-22
SDA65585-SAMN02983011_01961-kefiranofaciens	ATPase, P-type (transporting), HAD superfamily, subfamily IC	1.02127	3.83294e-14		PAK82083-B8W85_08720-kefiri	NAD(P)-dependent oxidoreductase	-1.62667	5.62e-22
SDA51908-SAMN02983011_01093-kefiranofaciens	hypothetical protein	1.02091	5.20146e-25		PAK82788-B8W85_06845-kefiri	aldehyde dehydrogenase	-1.62658	2.09e-35
SDA48285-SAMN02983011_00824-kefiranofaciens	putative ABC transport system ATP-binding protein	1.02013	2.70874e-15		PAK83723-B8W85_03440-kefiri	type II CRISPR RNA-guided endonuclease Cas9	-1.626	1.65e-39
SDA40859-SAMN02983011_00375-kefiranofaciens	tRNA pseudouridine38-40 synthase	1.0185	6.90252e-31		PAK82620-B8W85_07545-kefiri	phosphate transport system regulatory protein PhoU	-1.62476	7.2e-35
SDA60412-SAMN02983011_01582-kefiranofaciens	Fic family protein	1.01784	2.85771e-19		PAK81436-B8W85_09930-kefiri	hypothetical protein	-1.62464	5.22e-47
SDA43184-SAMN02983011_00538-kefiranofaciens	release factor glutamine methyltransferase	1.01755	2.02919e-32		PAK81715-B8W85_09320-kefiri	hypothetical protein	-1.62363	2.75e-17
SDA38210-SAMN02983011_00220-kefiranofaciens	hypothetical protein	1.01745	4.18333e-11		PAK83682-B8W85_03220-kefiri	glucohydrolase	-1.6229	4.67e-30
SDA40949-SAMN02983011_00387-kefiranofaciens	protein translocase subunit secY/sec61 alpha	1.01653	1.08914e-26		PAK82240-B8W85_08540-kefiri	6-phosphogluconate dehydrogenase (decarboxylating)	-1.62145	1.46e-61
SDA50689-SAMN02983011_01002-kefiranofaciens	DNA-binding protein HU-beta	1.0158	1.1569e-17		PAK82732-B8W85_06955-kefiri	hypothetical protein	-1.62059	1.54e-35
SDA61019-SAMN02983011_01636-kefiranofaciens	oligopeptide transport system substrate-binding protein	1.01439	1.12469e-25		PAK84030-B8W85_02025-kefiri	aspartate racemase	-1.61999	6.98e-43
SDA55150-SAMN02983011_01293-kefiranofaciens	regulatory helix-turn-helix protein, lysR family	1.01288	1.14968e-15		PAK83596-B8W85_03585-kefiri	hypothetical protein	-1.61962	7.18e-59
SDA59084-SAMN02983011_01513-kefiranofaciens	bacterial translation initiation factor 3 (bIF-3)	1.01266	1.97887e-24		PAK80862-B8W85_11100-kefiri	hypothetical protein	-1.61763	6.11e-27
SDA59983-SAMN02983011_01565-kefiranofaciens	hypothetical protein	1.01263	4.64329e-16		B8W85_10065-B8W85_10065-kefiri	NupC/NupG family nucleoside CNT transporter	-1.61589	1.52e-30
SDA41601-SAMN02983011_00452-kefiranofaciens	DNA-binding transcriptional regulator, XRE-family HTH domain	1.01221	7.49661e-09		PAK83942-B8W85_02730-kefiri	phosphate transport system regulatory protein PhoU	-1.61533	1.93e-26
SDA67956-SAMN02983011_02110-kefiranofaciens	Uncharacterized protein Veg	1.01181	1.01445e-21		PAK83437-B8W85_04445-kefiri	tRNA-specific adenosine deaminase	-1.61509	1.1e-23
SDA40326-SAMN02983011_00326-kefiranofaciens	voltage-gated potassium channel	1.0116	2.05882e-15		PAK84405-B8W85_00070-kefiri	thioredoxin	-1.61483	1.08e-36
SDA39970-SAMN02983011_00299-kefiranofaciens	substrate-binding protein-like domain-containing protein	1.01075	4.07576e-38		PAK83220-B8W85_04955-kefiri	gluconate kinase	-1.61438	2.29e-24
SDA37188-SAMN02983011_00068-kefiranofaciens	Uncharacterized protein YhfF	1.01054	6.87537e-31		PAK83898-B8W85_02500-kefiri	50S ribosomal protein L9	-1.61427	1.24e-45
SDA73034-SAMN02983011_02427-kefiranofaciens	3-oxoacyl-[acyl-carrier-protein] synthase II	1.01037	1.12541e-21		PAK82740-B8W85_06995-kefiri	hypothetical protein	-1.6134	3.81e-33
SDA48782-SAMN02983011_00865-kefiranofaciens	proline iminopeptidase	1.01029	6.86987e-16		PAK84458-B8W85_00345-kefiri	riboflavin biosynthesis protein RibF	-1.6116	5.97e-30
SDA63093-SAMN02983011_01800-kefiranofaciens	hypothetical protein	1.00984	8.7531e-22		PAK81736-B8W85_09200-kefiri	peptidase M10	-1.61143	3.23e-33
SDA50319-SAMN02983011_00960-kefiranofaciens	hypothetical protein	1.00944	1.23306e-10		PAK84017-B8W85_01955-kefiri	class A beta-lactamase	-1.61116	5.08e-36
SDA37737-SAMN02983011_00166-kefiranofaciens	homoserine dehydrogenase	1.00864	9.66229e-26		PAK84022-B8W85_01980-kefiri	hypothetical protein	-1.60771	3.2e-22
SDA53975-SAMN02983011_01221-kefiranofaciens	Uncharacterized protein with an alpha/beta hydrolase fold	1.00858	1.42183e-15		PAK82456-B8W85_08420-kefiri	L-arabinose isomerase	-1.60712	1.05e-45
SDA60944-SAMN02983011_01627-kefiranofaciens	transcription elongation factor GreA	1.00833	7.34288e-22		PAK84569-B8W85_00350-kefiri	heat-inducible transcriptional repressor HrcA	-1.60484	2.4e-33
SDA50247-SAMN02983011_00953-kefiranofaciens	dihydroxyacetone kinase DhaL subunit	1.00828	5.14537e-20		PAK84568-B8W85_00200-kefiri	hypothetical protein	-1.60376	2.29e-26
SDA53758-SAMN02983011_01201-kefiranofaciens	D-Ala-teichoic acid biosynthesis protein	1.00811	4.64696e-12		PAK82518-B8W85_08020-kefiri	competence protein	-1.60323	1.83e-27
SDA63110-SAMN02983011_01802-kefiranofaciens	Uncharacterized membrane-anchored protein	1.00768	1.15061e-44		PAK80277-B8W85_12055-kefiri	restriction endonuclease subunit M	-1.60301	2.75e-25
SDA60620-SAMN02983011_01605-kefiranofaciens	MerR HTH family regulatory protein	1.00664	3.28084e-21		PAK84056-B8W85_02165-kefiri	translation initiation factor IF-3	-1.60037	3.06e-31
SDA40912-SAMN02983011_00382-kefiranofaciens	SSU ribosomal protein S11P	1.00564	3.44906e-28		PAK83326-B8W85_04780-kefiri	transcription-repair coupling factor	-1.59954	4.56e-43
SDA70046-SAMN02983011_02261-kefiranofaciens	hypothetical protein	1.00452	2.22025e-19		PAK80785-B8W85_11250-kefiri	peptidase M10	-1.5991	3.24e-25
SDA50648-SAMN02983011_00998-kefiranofaciens	hypothetical protein	1.00381	1.27738e-22		PAK82882-B8W85_06420-kefiri	GTP cyclohydrolase	-1.59856	3.32e-17
SDA67825-SAMN02983011_02097-kefiranofaciens	DNA-directed RNA polymerase subunit delta	1.00373	1.56982e-19		PAK82736-B8W85_06975-kefiri	N-acetyltransferase	-1.59695	2.01e-46
SDA48273-SAMN02983011_00823-kefiranofaciens	putative ABC transport system permease protein	1.00308	3.30542e-19		PAK83867-B8W85_02320-kefiri	AraC family transcriptional regulator	-1.59567	6.69e-13
SDA52687-SAMN02983011_01133-kefiranofaciens	hypothetical protein	1.00148	8.85989e-22		PAK84135-B8W85_01495-kefiri	hypothetical protein	-1.59116	4.88e-31
SDA47364-SAMN02983011_00783-kefiranofaciens	rod shape-determining protein MreB	1.00094	2.74168e-16		PAK80651-B8W85_11455-kefiri	RelB	-1.58941	1.15e-50
SDA58187-SAMN02983011_01462-kefiranofaciens	hypothetical protein	1.00041	1.71198e-13		PAK84306-B8W85_01210-kefiri	alpha-galactosidase	-1.58908	4.59e-51
SDA52874-SAMN02983011_01148-kefiranofaciens	elongation factor P	1.00014	3.65005e-17		PAK81252-B8W85_10305-kefiri	family 65 glycosyl hydrolase	-1.5879	2.29e-35
					PAK83909-B8W85_02560-kefiri	RNA-binding protein	-1.58668	8.47e-23
					PAK84076-B8W85_02265-kefiri	hydrolase	-1.58576	1.61e-28
					PAK81616-B8W85_09605-kefiri	universal stress protein UspA	-1.58576	7.25e-36
					PAK82634-B8W85_07620-kefiri	undecaprenyl-phosphate alpha-N-acetylglucosaminyl 1-phosphate transferase	-1.58493	9.55e-48
					PAK81251-B8W85_10300-kefiri	MFS transporter	-1.58441	1.77e-37
					B8W85_02030-B8W85_02030-kefiri	hypothetical protein	-1.58341	4.5e-38
					PAK84156-B8W85_01605-kefiri	glycine/betaine ABC transporter permease	-1.58317	1.31e-39
					PAK82615-B8W85_07520-kefiri	glycerol-3-phosphate dehydrogenase	-1.58198	1.17e-26
					PAK83269-B8W85_04545-kefiri	cytochrome ubiquinol oxidase subunit I	-1.58122	1.21e-33
					PAK80777-B8W85_11265-kefiri	ABC transporter	-1.58112	9.83e-29
					PAK83412-B8W85_04315-kefiri	dUTP diphosphatase	-1.58084	1.9e-28
					PAK81184-B8W85_10435-kefiri	hypothetical protein	-1.58021	5e-21
					PAK82977-B8W85_05955-kefiri	transcriptional regulator	-1.57966	2.06e-38
					PAK83393-B8W85_04215-kefiri	hypothetical protein	-1.57953	4.71e-34
					PAK83530-B8W85_04015-kefiri	5-(carboxyamino)imidazole ribonucleotide mutase	-1.57837	1.13e-16
					PAK84133-B8W85_01485-kefiri	MFS transporter	-1.57817	3.49e-27
					PAK81059-B8W85_10625-kefiri	peptidase	-1.57771	1.77e-37
					PAK80780-B8W85_11285-kefiri	hypothetical protein	-1.5772	2.72e-38
					PAK80815-B8W85_11130-kefiri	hypothetical protein	-1.57698	1.72e-30
					PAK81631-B8W85_09450-kefiri	tagatose-bisphosphate aldolase	-1.57538	3.52e-20
					PAK83916-B8W85_02595-kefiri	type 1 glutamine amidotransferase domain-containing protein	-1.57481	8.35e-18
					PAK83995-B8W85_01845-kefiri	leucine--tRNA ligase	-1.57447	1.38e-43
					PAK83282-B8W85_04610-kefiri	hypothetical protein	-1.57417	5.05e-27
					PAK83591-B8W85_03560-kefiri	homoserine dehydrogenase	-1.5732	6.3e-31
					PAK84325-B8W85_01315-kefiri	hydrolase	-1.57125	2.43e-36
					B8W85_10645-B8W85_10645-kefiri	RNA polymerase subunit sigma-24	-1.57097	0.00167082
					PAK83499-B8W85_03840-kefiri	hypothetical protein	-1.56941	2.02e-32
					PAK82807-B8W85_06535-kefiri	16S rRNA (cytosine(967)-C(5))-methyltransferase	-1.56756	9.2e-30
					PAK84155-B8W85_01600-kefiri	glutamate-5-semialdehyde dehydrogenase	-1.5675	3.96e-33
					PAK81322-B8W85_10210-kefiri	peptide ABC transporter ATP-binding protein	-1.56692	3.36e-36
					PAK83878-B8W85_02385-kefiri	6-phospho-3-hexuloisomerase	-1.56352	5.55e-44
					PAK83504-B8W85_03865-kefiri	NAD-dependent dehydratase	-1.56122	9.32e-55
					PAK81131-B8W85_10560-kefiri	IS30 family transposase	-1.5581	1.67e-44
					PAK83637-B8W85_03805-kefiri	pyridoxal kinase	-1.55809	9.51e-41
					PAK83168-B8W85_05270-kefiri	hypothetical protein	-1.55787	4.97e-29
					PAK80492-B8W85_11775-kefiri	hypothetical protein	-1.55783	2.33e-09
					PAK84266-B8W85_01005-kefiri	hypothetical protein	-1.55599	3.89e-22
					PAK83945-B8W85_02380-kefiri	bifunctional 2-keto-4-hydroxyglutarate aldolase/2-keto-3-deoxy-6-phosphogluconate aldolase	-1.55447	5.49e-53
					PAK84308-B8W85_01225-kefiri	MFS transporter	-1.552	1.43e-28
					B8W85_11660-B8W85_11660-kefiri	ISL3 family transposase	-1.54995	2.61e-23
					PAK82611-B8W85_07500-kefiri	excinuclease ABC subunit B	-1.54801	6.31e-35
					PAK83810-B8W85_03015-kefiri	Fe-S cluster biosynthesis protein	-1.54695	2.53e-27
					PAK84312-B8W85_01245-kefiri	hypothetical protein	-1.54442	6.07e-30
					PAK81232-B8W85_10365-kefiri	Zn-dependent hydrolase	-1.54411	1.8e-27
					PAK82438-B8W85_08315-kefiri	lipoate--protein ligase	-1.54191	3.15e-31
					PAK81177-B8W85_10440-kefiri	hypothetical protein	-1.54074	1.45e-24
					PAK83033-B8W85_05710-kefiri	glycosyl transferase	-1.53808	2.48e-30
					PAK81178-B8W85_10445-kefiri	hypothetical protein	-1.5373	4.25e-22
					PAK83221-B8W85_04960-kefiri	RpiR family transcriptional regulator	-1.5351	3.04e-36
					PAK83243-B8W85_05085-kefiri	phosphocarrier protein HPr	-1.53382	4.62e-34
					PAK84032-B8W85_02045-kefiri	penicillin-binding protein	-1.53248	2.97e-36
					PAK82638-B8W85_07495-kefiri	excinuclease ABC subunit A	-1.52991	2.66e-40
					PAK83317-B8W85_04795-kefiri	septum formation initiator	-1.5299	6.92e-37
					PAK81231-B8W85_10360-kefiri	thiazole synthase	-1.52865	4.03e-26
					PAK83711-B8W85_03375-kefiri	MFS transporter	-1.52822	5.72e-29
					PAK81507-B8W85_09790-kefiri	GNAT family N-acetyltransferase	-1.52766	5.02e-28
					PAK83242-B8W85_05075-kefiri	ATP-dependent Clp protease ATP-binding subunit	-1.52557	2.24e-25
					PAK82883-B8W85_06425-kefiri	LPS cholinephosphotransferase LicD	-1.52459	6.36e-27
					PAK80242-B8W85_12100-kefiri	hypothetical protein	-1.52376	1.8e-32
					PAK77176-B8W85_13140-kefiri	restriction endonuclease subunit S	-1.5234	1.56e-18
					PAK83906-B8W85_02545-kefiri	DNA gyrase subunit A	-1.52305	2.08e-30
					PAK83528-B8W85_04000-kefiri	phosphoribosylformylglycinamidine synthase	-1.52291	6.35e-11
					PAK81109-B8W85_10575-kefiri	exopolyphosphatase	-1.52118	2.14e-35
					PAK82961-B8W85_05850-kefiri	N-acetyltransferase	-1.52061	1.07e-29
					PAK84016-B8W85_01950-kefiri	hydrolase	-1.51886	1.41e-26
					PAK82623-B8W85_07560-kefiri	phosphate ABC transporter, permease protein PstA	-1.51836	1.5e-25
					B8W85_10480-B8W85_10480-kefiri	hypothetical protein	-1.51818	9.05e-27
					PAK80970-B8W85_10925-kefiri	hypothetical protein	-1.51747	2.44e-13
					PAK82216-B8W85_08690-kefiri	DNA internalization-related competence protein ComEC/Rec2	-1.517	2.15e-28
					PAK83762-B8W85_02760-kefiri	glycosyltransferase	-1.51542	9.06e-18
					PAK83937-B8W85_02705-kefiri	phosphate ABC transporter substrate-binding protein	-1.51473	5.7e-32
					PAK82447-B8W85_08360-kefiri	hypothetical protein	-1.5146	8.87e-18
					PAK81510-B8W85_09805-kefiri	universal stress protein UspA	-1.5145	9.73e-33
					PAK81341-B8W85_10150-kefiri	hypothetical protein	-1.51401	6.51e-10
					PAK84431-B8W85_00210-kefiri	hypothetical protein	-1.51387	1.03e-22
					PAK81945-B8W85_08995-kefiri	sensory protein	-1.51359	1.2e-21
					PAK84183-B8W85_01745-kefiri	DUF2179 domain-containing protein	-1.5126	1.15e-37
					PAK84539-B8W85_00765-kefiri	DNA replication protein DnaD	-1.5099	3.41e-27
					PAK81508-B8W85_09795-kefiri	hypothetical protein	-1.50989	4.35e-20
					B8W85_05940-B8W85_05940-kefiri	peptidase M10A and M12B matrixin and adamalysin	-1.50943	2.27e-37
					B8W85_12060-B8W85_12060-kefiri	restriction endonuclease	-1.50905	4.57e-24
					PAK84021-B8W85_01975-kefiri	MarR family transcriptional regulator	-1.50847	7.7e-15
					PAK80963-B8W85_10895-kefiri	hypothetical protein	-1.5073	1.95e-17
					PAK82778-B8W85_06790-kefiri	hypothetical protein	-1.50652	3.88e-28
					PAK83529-B8W85_04005-kefiri	phosphoribosylaminoimidazolesuccinocarboxamide synthase	-1.50521	1.14e-17
					PAK80819-B8W85_11155-kefiri	hypothetical protein	-1.50484	5.77e-24
					PAK81430-B8W85_09900-kefiri	N-acetyltransferase	-1.50371	1.33e-14
					PAK83544-B8W85_04095-kefiri	transcriptional regulator	-1.50347	3.27e-18
					PAK81229-B8W85_10350-kefiri	thiamine biosynthesis protein ThiS	-1.50269	1.64e-14
					PAK82960-B8W85_05845-kefiri	Na+/H+ antiporter NhaC	-1.50175	7.9e-24
					PAK84013-B8W85_01935-kefiri	hypothetical protein	-1.50129	3.59e-23
					PAK81920-B8W85_09105-kefiri	hypothetical protein	-1.50104	5.05e-32
					PAK83149-B8W85_05175-kefiri	oxidoreductase	-1.49989	3.08e-24
					PAK80531-B8W85_11680-kefiri	DUF4931 domain-containing protein	-1.49951	5.25e-39
					PAK82674-B8W85_07455-kefiri	D-alanine--D-alanine ligase A	-1.49942	1.45e-17
					PAK83593-B8W85_03570-kefiri	hypothetical protein	-1.49925	2.31e-25
					PAK84193-B8W85_01795-kefiri	NADPH dehydrogenase	-1.49865	3.09e-29
					PAK83441-B8W85_04470-kefiri	hypothetical protein	-1.49551	4.06e-24
					PAK81620-B8W85_09625-kefiri	NADH-quinone oxidoreductase	-1.4946	9.79e-45
					PAK80739-B8W85_11295-kefiri	hypothetical protein	-1.49397	1.08e-23
					PAK82445-B8W85_08350-kefiri	phosphoglucomutase	-1.49381	6.55e-24
					PAK81315-B8W85_10175-kefiri	multidrug ABC transporter ATP-binding protein	-1.49252	5.18e-44
					PAK82791-B8W85_06860-kefiri	hypothetical protein	-1.48978	3.75e-30
					PAK83685-B8W85_03235-kefiri	magnesium transporter MgtC	-1.48958	3.54e-28
					PAK82624-B8W85_07565-kefiri	phosphate ABC transporter permease subunit PstC	-1.48908	5.49e-25
					PAK81443-B8W85_09965-kefiri	hypothetical protein	-1.48702	5.07e-23
					PAK84323-B8W85_01305-kefiri	hydroxyacid dehydrogenase	-1.48591	2.24e-43
					PAK83781-B8W85_02860-kefiri	cell division protein FtsL	-1.48551	8.01e-27
					PAK83586-B8W85_03535-kefiri	NADPH:quinone reductase	-1.48396	9.65e-68
					B8W85_08425-B8W85_08425-kefiri	MFS transporter	-1.4838	1e-26
					PAK83172-B8W85_05290-kefiri	transcriptional regulator	-1.48327	4.58e-17
					PAK81230-B8W85_10355-kefiri	thiamine biosynthesis protein ThiF	-1.47908	1.7e-25
					PAK84265-B8W85_01000-kefiri	2,5-diketo-D-gluconic acid reductase	-1.47879	9.41e-34
					SDA62492-SAMN02983011_01767-kefiranofaciens	PTS system IIA component, Glc family (TC 4.A.1)	-1.47873	5.09e-118
					PAK83272-B8W85_04560-kefiri	thiol reductant ABC exporter subunit CydC	-1.47812	1.05e-27
					PAK83219-B8W85_04950-kefiri	gluconate permease	-1.47539	1.49e-30
					PAK84047-B8W85_02120-kefiri	UDP-N-acetylmuramate--L-alanine ligase	-1.47186	7.42e-41
					PAK83012-B8W85_05595-kefiri	glycosyl transferase	-1.46884	2.32e-27
					PAK80991-B8W85_10825-kefiri	hypothetical protein	-1.46744	1.58e-23
					B8W85_12600-B8W85_12600-kefiri	addiction module toxin RelE	-1.46707	4.65e-25
					PAK82871-B8W85_06340-kefiri	exonuclease	-1.46452	9.78e-22
					PAK84001-B8W85_01875-kefiri	universal stress protein UspA	-1.46385	7.5e-32
					PAK83454-B8W85_04535-kefiri	molecular chaperone GroEL	-1.4635	1.14e-19
					PAK82810-B8W85_06550-kefiri	phosphopantothenoylcysteine decarboxylase	-1.46295	5.27e-28
					PAK82824-B8W85_06620-kefiri	50S ribosomal protein L27	-1.46267	6.49e-28
					PAK81063-B8W85_10650-kefiri	prolyl-tRNA editing protein	-1.46199	6.02e-28
					PAK84112-B8W85_01375-kefiri	D-alanyl-D-alanine dipeptidase	-1.46199	4.98e-28
					PAK82453-B8W85_08405-kefiri	fructose-2,6-bisphosphatase	-1.46142	4.07e-37
					B8W85_12150-B8W85_12150-kefiri	IS5/IS1182 family transposase	-1.45978	3.7e-28
					PAK84012-B8W85_01930-kefiri	aminopeptidase	-1.45731	7.22e-26
					PAK83765-B8W85_02775-kefiri	polysaccharide synthesis protein GtrA	-1.45727	2.49e-08
					PAK82239-B8W85_08535-kefiri	hypothetical protein	-1.45572	1e-11
					PAK82737-B8W85_06980-kefiri	cyclic nucleotide-binding protein	-1.45415	2.82e-34
					B8W85_12140-B8W85_12140-kefiri	DDE transposase	-1.45405	4.66e-32
					PAK80692-B8W85_11375-kefiri	triose-phosphate isomerase	-1.45034	8.32e-26
					PAK80992-B8W85_10835-kefiri	TetR family transcriptional regulator	-1.44688	1.43e-22
					PAK83510-B8W85_03895-kefiri	AsnC family transcriptional regulator	-1.44652	1.93e-18
					PAK82902-B8W85_06415-kefiri	N-acetylmuramoyl-L-alanine amidase	-1.44466	3.73e-22
					PAK81922-B8W85_09115-kefiri	restriction endonuclease	-1.44393	1.26e-35
					PAK83588-B8W85_03545-kefiri	hypothetical protein	-1.44254	8.08e-28
					PAK83910-B8W85_02565-kefiri	DNA polymerase III subunit beta	-1.43835	1.12e-21
					PAK82625-B8W85_07570-kefiri	phosphate ABC transporter substrate-binding protein	-1.43774	8.98e-22
					PAK82441-B8W85_08330-kefiri	hypothetical protein	-1.43699	1.25e-27
					PAK82215-B8W85_08685-kefiri	DNA polymerase III subunit delta	-1.4363	5e-28
					PAK81237-B8W85_10390-kefiri	copper oxidase	-1.43254	6.32e-22
					PAK83692-B8W85_03270-kefiri	hypothetical protein	-1.43107	1.72e-24
					PAK80621-B8W85_11510-kefiri	hypothetical protein	-1.42758	2.05e-08
					PAK84083-B8W85_02300-kefiri	iron-sulfur cluster biosynthesis protein	-1.42711	7.18e-28
					PAK83107-B8W85_05520-kefiri	LacI family transcriptional regulator	-1.42537	1.3e-29
					PAK83021-B8W85_05645-kefiri	aldo/keto reductase	-1.42306	2.82e-32
					PAK83111-B8W85_05545-kefiri	fatty acid-binding protein DegV	-1.42284	7.75e-33
					PAK84293-B8W85_01140-kefiri	oxidoreductase	-1.42228	9.31e-57
					B8W85_01595-B8W85_01595-kefiri	glutamate 5-kinase	-1.42043	1.16e-21
					PAK82613-B8W85_07510-kefiri	thioredoxin-disulfide reductase	-1.4193	4.01e-35
					PAK83152-B8W85_05190-kefiri	glycerol dehydrogenase	-1.41737	5.93e-32
					PAK84328-B8W85_01330-kefiri	lysozyme	-1.41629	1.59e-29
					PAK83035-B8W85_05720-kefiri	ATPase	-1.41373	2.62e-32
					PAK84077-B8W85_02270-kefiri	HxlR family transcriptional regulator	-1.41001	9.21e-26
					PAK83394-B8W85_04220-kefiri	glycosyltransferase	-1.40972	1.24e-27
					PAK83223-B8W85_04975-kefiri	oxidoreductase	-1.40912	6.94e-28
					PAK83644-B8W85_03590-kefiri	N-acetyltransferase	-1.40673	1.28e-26
					PAK82727-B8W85_06925-kefiri	hypothetical protein	-1.4062	1.39e-27
					PAK81939-B8W85_08965-kefiri	hypothetical protein	-1.40529	6.46e-12
					PAK81067-B8W85_10670-kefiri	hypothetical protein	-1.40517	1.83e-25
					PAK82600-B8W85_07705-kefiri	GNAT family N-acetyltransferase	-1.40416	6.21e-24
					SDA62479-SAMN02983011_01766-kefiranofaciens	beta-galactosidase	-1.40288	1.81e-85
					PAK83816-B8W85_03045-kefiri	LacI family transcriptional regulator	-1.39917	1.45e-18
					PAK83734-B8W85_03495-kefiri	acyltransferase	-1.39663	3.77e-28
					PAK80903-B8W85_11030-kefiri	XRE family transcriptional regulator	-1.39656	6.8e-38
					PAK84410-B8W85_00100-kefiri	mechanosensitive ion channel protein MscS	-1.39643	2.82e-27
					PAK83222-B8W85_04965-kefiri	lysozyme	-1.39522	5.27e-25
					PAK81239-B8W85_10320-kefiri	transcriptional regulator	-1.39488	7.66e-13
					PAK82825-B8W85_06625-kefiri	hypothetical protein	-1.39066	5.27e-27
					PAK80138-B8W85_12165-kefiri	hypothetical protein	-1.39051	8.74e-19
					B8W85_09075-B8W85_09075-kefiri	histidinol-phosphate transaminase	-1.39011	5.07e-27
					PAK84153-B8W85_01585-kefiri	transcriptional repressor	-1.3899	8.02e-21
					PAK82616-B8W85_07525-kefiri	prolipoprotein diacylglyceryl transferase	-1.38947	1.56e-24
					PAK84194-B8W85_01800-kefiri	osmotically inducible protein OsmC	-1.38705	4.84e-34
					PAK81179-B8W85_10450-kefiri	NADPH:quinone reductase	-1.38423	8.82e-42
					PAK83201-B8W85_04860-kefiri	purine-nucleoside phosphorylase	-1.38392	8.43e-19
					PAK83173-B8W85_05295-kefiri	peptidase S53	-1.38388	1.82e-36
					PAK83880-B8W85_02395-kefiri	2-dehydro-3-deoxygluconokinase	-1.38266	2.16e-32
					PAK82704-B8W85_07260-kefiri	prevent-host-death family protein	-1.38228	1.44e-17
					PAK80902-B8W85_11025-kefiri	dihydrofolate reductase	-1.38213	3.2e-29
					PAK83505-B8W85_03870-kefiri	2,5-diketo-D-gluconic acid reductase	-1.38208	5.16e-37
					PAK83864-B8W85_02305-kefiri	MFS transporter	-1.38075	9.72e-32
					PAK83527-B8W85_03995-kefiri	phosphoribosylformylglycinamidine synthase I	-1.378	6.81e-16
					PAK83037-B8W85_05730-kefiri	hypothetical protein	-1.37551	3.15e-18
					PAK83406-B8W85_04285-kefiri	PTS mannose transporter subunit IID	-1.37247	1.72e-44
					B8W85_10995-B8W85_10995-kefiri	hypothetical protein	-1.37105	1.55e-30
					PAK81713-B8W85_09310-kefiri	lipoate--protein ligase	-1.37015	1.64e-28
					PAK81062-B8W85_10640-kefiri	S-layer protein	-1.36799	1.13e-24
					PAK83034-B8W85_05715-kefiri	L-ribulose-5-phosphate 4-epimerase	-1.36748	2.71e-34
					PAK80269-B8W85_12065-kefiri	IS30 family transposase	-1.36643	3.63e-35
					PAK80559-B8W85_11640-kefiri	hypothetical protein	-1.3659	2.03e-24
					PAK82879-B8W85_06385-kefiri	muramidase	-1.36584	8.39e-25
					PAK83609-B8W85_03660-kefiri	ABC transporter permease	-1.36571	8.38e-28
					PAK83244-B8W85_05090-kefiri	phosphoenolpyruvate--protein phosphotransferase	-1.36531	1.84e-31
					B8W85_09010-B8W85_09010-kefiri	sugar transporter	-1.36427	1.54e-32
					PAK84430-B8W85_00205-kefiri	PspC domain-containing protein	-1.36393	3.27e-13
					PAK83911-B8W85_02570-kefiri	chromosomal replication initiation protein DnaA	-1.36319	5.77e-18
					B8W85_10085-B8W85_10085-kefiri	hypothetical protein	-1.36146	9.58e-13
					PAK83113-B8W85_05555-kefiri	hypothetical protein	-1.36011	7.18e-17
					PAK82601-B8W85_07710-kefiri	MFS transporter	-1.35972	4.85e-18
					PAK83440-B8W85_04465-kefiri	recombination protein RecR	-1.35842	6.59e-22
					PAK83156-B8W85_05210-kefiri	carbon-nitrogen hydrolase	-1.35842	5.91e-29
					PAK83894-B8W85_02475-kefiri	hypothetical protein	-1.35833	3.11e-22
					PAK83641-B8W85_03825-kefiri	hypothetical protein	-1.35801	1.11e-24
					PAK81751-B8W85_09275-kefiri	deoxyribonuclease I	-1.35799	5.03e-22
					PAK84514-B8W85_00635-kefiri	CCA tRNA nucleotidyltransferase	-1.35789	3.29e-24
					PAK81331-B8W85_10095-kefiri	hypothetical protein	-1.35589	3.35e-11
					PAK80899-B8W85_11005-kefiri	prenyltransferase	-1.355	8.83e-17
					PAK83439-B8W85_04460-kefiri	nucleoid-associated protein, YbaB/EbfC family	-1.35342	2.23e-25
					PAK81406-B8W85_10055-kefiri	ribonucleoside hydrolase RihC	-1.35105	6.82e-34
					PAK83718-B8W85_03415-kefiri	hypothetical protein	-1.34965	1.04e-24
					PAK80962-B8W85_10890-kefiri	chromosome partitioning protein ParA	-1.34963	4.19e-15
					PAK81334-B8W85_10110-kefiri	hypothetical protein	-1.34909	4.67e-23
					PAK81408-B8W85_10070-kefiri	phosphopentomutase	-1.34798	1.11e-28
					PAK80990-B8W85_10820-kefiri	hypothetical protein	-1.34671	7.47e-19
					PAK84116-B8W85_01395-kefiri	choloylglycine hydrolase	-1.34347	1.56e-21
					PAK83525-B8W85_03985-kefiri	amidophosphoribosyltransferase	-1.34226	3.36e-14
					PAK82604-B8W85_07725-kefiri	hypothetical protein	-1.3421	3.49e-09
					PAK84421-B8W85_00155-kefiri	hypothetical protein	-1.34079	0.0011108
					PAK83036-B8W85_05725-kefiri	Crp/Fnr family transcriptional regulator	-1.33956	8.88e-22
					PAK80623-B8W85_11520-kefiri	dTDP-glucose 4,6-dehydratase	-1.33874	4.26e-30
					PAK80253-B8W85_12080-kefiri	acetyl-CoA carboxylase	-1.33472	1.9e-43
					PAK82622-B8W85_07555-kefiri	phosphate ABC transporter ATP-binding protein	-1.33446	9.67e-22
					PAK84290-B8W85_01125-kefiri	fructosamine kinase	-1.33139	1.26e-37
					PAK84459-B8W85_00355-kefiri	nucleotide exchange factor GrpE	-1.33113	6.46e-26
					PAK84075-B8W85_02260-kefiri	RNA methyltransferase	-1.33108	9.36e-25
					B8W85_10830-B8W85_10830-kefiri	DDE transposase	-1.33086	2.18e-19
					PAK80624-B8W85_11525-kefiri	hypothetical protein	-1.33071	3.87e-20
					PAK83865-B8W85_02310-kefiri	alpha-rhamnosidase	-1.3305	6.27e-41
					PAK84048-B8W85_02125-kefiri	hypothetical protein	-1.32952	2.21e-31
					PAK83306-B8W85_04730-kefiri	hypothetical protein	-1.32793	9.93e-21
					PAK83087-B8W85_05420-kefiri	zn-dependent protease	-1.32711	2.08e-24
					PAK84287-B8W85_01110-kefiri	MerR family transcriptional regulator	-1.32676	5.45e-19
					PAK83542-B8W85_04085-kefiri	hypothetical protein	-1.32484	2.08e-13
					PAK82094-B8W85_08775-kefiri	histidine phosphatase family protein	-1.32449	4.22e-44
					PAK80045-B8W85_12260-kefiri	resolvase	-1.32437	1.88e-20
					PAK80781-B8W85_11290-kefiri	hypothetical protein	-1.32304	6.03e-16
					PAK84457-B8W85_00340-kefiri	tRNA pseudouridine(55) synthase	-1.32113	1.53e-18
					PAK78036-B8W85_12855-kefiri	IS30 family transposase	-1.32019	3.75e-14
					PAK83202-B8W85_04865-kefiri	RNA polymerase subunit sigma-70	-1.31987	1.85e-18
					PAK83643-B8W85_03835-kefiri	hypothetical protein	-1.31954	8.73e-15
					PAK81242-B8W85_10255-kefiri	hypothetical protein	-1.31851	5.24e-21
					PAK83841-B8W85_03120-kefiri	hypothetical protein	-1.31524	1.02e-20
					PAK81439-B8W85_09945-kefiri	peptidase M10	-1.30957	2.09e-05
					B8W85_11015-B8W85_11015-kefiri	DDE transposase	-1.3071	1.11e-16
					PAK83200-B8W85_04855-kefiri	phosphopentomutase	-1.30644	2.78e-20
					PAK83881-B8W85_02400-kefiri	gluconate:proton symporter	-1.30553	1.55e-32
					PAK83438-B8W85_04455-kefiri	DNA polymerase III subunit gamma/tau	-1.30524	2.46e-19
					PAK83435-B8W85_04435-kefiri	NrdH-redoxin	-1.30479	1.01e-34
					PAK82814-B8W85_06570-kefiri	DNA repair protein RecN	-1.30426	6.5e-32
					PAK81180-B8W85_10460-kefiri	hypothetical protein	-1.30397	1.51e-24
					PAK81172-B8W85_10410-kefiri	hypothetical protein	-1.30343	1.95e-17
					PAK82755-B8W85_07075-kefiri	MarR family transcriptional regulator	-1.30159	2.07e-09
					PAK82739-B8W85_06990-kefiri	NADH oxidase	-1.30151	5.63e-15
					PAK82976-B8W85_05935-kefiri	nucleoside hydrolase	-1.29989	6.29e-29
					PAK81223-B8W85_10315-kefiri	hypothetical protein	-1.29766	8.37e-25
					PAK83147-B8W85_05165-kefiri	hypothetical protein	-1.29512	2.36e-25
					PAK82213-B8W85_08675-kefiri	30S ribosomal protein S15	-1.2951	5.2e-27
					PAK83169-B8W85_05275-kefiri	peptidase S53	-1.2925	3.74e-25
					PAK81435-B8W85_09925-kefiri	hypothetical protein	-1.2924	3.96e-16
					PAK82630-B8W85_07600-kefiri	ribosomal subunit interface protein	-1.29195	1.07e-43
					PAK81236-B8W85_10385-kefiri	hypothetical protein	-1.28969	3.2e-33
					PAK82815-B8W85_06575-kefiri	ArgR family transcriptional regulator	-1.28771	9.87e-25
					PAK82826-B8W85_06630-kefiri	50S ribosomal protein L21	-1.28547	8.77e-22
					PAK83298-B8W85_04690-kefiri	hypothetical protein	-1.2831	4.23e-21
					PAK80969-B8W85_10930-kefiri	ISL3 family transposase	-1.28228	1.33e-18
					PAK83199-B8W85_04850-kefiri	deoxyribose-phosphate aldolase	-1.28074	9.55e-20
					B8W85_10840-B8W85_10840-kefiri	IS256 family transposase	-1.2765	6.27e-23
					PAK84117-B8W85_01400-kefiri	sugar phosphatase	-1.27509	1.46e-24
					PAK83838-B8W85_02850-kefiri	cell division/cell wall cluster transcriptional repressor MraZ	-1.27426	4.07e-27
					PAK82802-B8W85_06510-kefiri	thiamine pyrophosphokinase	-1.27357	4.96e-30
					PAK83540-B8W85_04075-kefiri	universal stress protein UspA	-1.27104	5.83e-28
					PAK80853-B8W85_11050-kefiri	hypothetical protein	-1.26902	7.78e-09
					PAK81634-B8W85_09505-kefiri	CtsR family transcriptional regulator	-1.26551	5.32e-17
					PAK82991-B8W85_06025-kefiri	carbamate kinase	-1.26523	2.09e-26
					PAK81332-B8W85_10100-kefiri	multidrug transporter	-1.26359	1.14e-06
					PAK83602-B8W85_03625-kefiri	3-hydroxybutyryl-CoA dehydrogenase	-1.25747	1.85e-29
					PAK82677-B8W85_07470-kefiri	transcriptional regulator	-1.25729	5.4e-26
					PAK82959-B8W85_05840-kefiri	peptidoglycan-binding protein	-1.25678	7.23e-26
					PAK80495-B8W85_11750-kefiri	hypothetical protein	-1.2556	8.71e-29
					PAK80901-B8W85_11020-kefiri	magnesium transporter CorA	-1.25509	1.55e-23
					PAK84297-B8W85_01160-kefiri	acetolactate decarboxylase	-1.2545	6.04e-29
					PAK81233-B8W85_10370-kefiri	dicarboxylate/amino acid:cation symporter	-1.25309	1.55e-22
					PAK82668-B8W85_07425-kefiri	hypothetical protein	-1.25241	6.19e-26
					B8W85_02450-B8W85_02450-kefiri	hypothetical protein	-1.25221	0.00031535
					PAK84255-B8W85_00950-kefiri	hypothetical protein	-1.24428	5.45e-21
					PAK82990-B8W85_06020-kefiri	Crp/Fnr family transcriptional regulator	-1.2436	9.84e-23
					PAK83535-B8W85_04040-kefiri	flavin reductase	-1.24284	1.57e-13
					PAK80091-B8W85_12195-kefiri	IS30 family transposase	-1.24202	1.34e-41
					PAK82621-B8W85_07550-kefiri	phosphate ABC transporter ATP-binding protein	-1.23738	6.97e-18
					PAK84329-B8W85_01220-kefiri	AraC family transcriptional regulator	-1.23719	7.32e-22
					PAK82989-B8W85_06015-kefiri	arginine-ornithine antiporter	-1.23706	6.64e-20
					PAK84504-B8W85_00585-kefiri	ECF transporter S component	-1.23679	3.17e-16
					PAK82835-B8W85_06680-kefiri	DUF3042 domain-containing protein	-1.23602	1.3e-21
					PAK84110-B8W85_01365-kefiri	hypothetical protein	-1.23376	4.91e-20
					PAK82451-B8W85_08390-kefiri	hypothetical protein	-1.23239	5.45e-25
					PAK83526-B8W85_03990-kefiri	phosphoribosylformylglycinamidine synthase II	-1.22813	2.06e-16
					PAK83761-B8W85_02755-kefiri	adaptor protein MecA	-1.22702	1.87e-21
					PAK82449-B8W85_08370-kefiri	exodeoxyribonuclease III	-1.22645	8.2e-26
					PAK84564-B8W85_00895-kefiri	tyrosine recombinase XerS	-1.22634	4.01e-10
					PAK84111-B8W85_01370-kefiri	NAD(P)H-hydrate epimerase	-1.22282	8.26e-25
					PAK82095-B8W85_08780-kefiri	bifunctional metallophosphatase/5'-nucleotidase	-1.22268	4.16e-37
					PAK83818-B8W85_03055-kefiri	hypothetical protein	-1.22183	4.16e-19
					PAK83890-B8W85_02445-kefiri	23S rRNA (pseudouridine(1915)-N(3))-methyltransferase RlmH	-1.22163	3.55e-23
					PAK84000-B8W85_01870-kefiri	dipeptidase PepV	-1.22156	9.58e-22
					PAK82636-B8W85_07630-kefiri	antiholin LrgB	-1.21885	1.95e-35
					PAK82870-B8W85_06335-kefiri	N-acetyltransferase	-1.21821	9.76e-25
					PAK80968-B8W85_10920-kefiri	resolvase	-1.21601	2.06e-18
					PAK82803-B8W85_06515-kefiri	ribulose-phosphate 3-epimerase	-1.2145	1.01e-20
					PAK83597-B8W85_03595-kefiri	hypothetical protein	-1.21332	1.6e-15
					PAK84258-B8W85_00965-kefiri	peptidase S53	-1.21307	4.96e-29
					PAK82728-B8W85_06930-kefiri	hypothetical protein	-1.20607	2.23e-18
					PAK82730-B8W85_06940-kefiri	cation transporter	-1.20567	6.2e-21
					PAK82237-B8W85_08525-kefiri	hypothetical protein	-1.20565	3.53e-08
					B8W85_12120-B8W85_12120-kefiri	hypothetical protein	-1.20423	1.04e-07
					PAK82785-B8W85_06830-kefiri	chloramphenicol acetyltransferase	-1.20396	2.66e-19
					PAK82702-B8W85_07240-kefiri	hypothetical protein	-1.20381	1.05e-12
					PAK80494-B8W85_11745-kefiri	ABC transporter ATP-binding protein	-1.20113	2.08e-25
					PAK83882-B8W85_02405-kefiri	sugar phosphate isomerase	-1.19983	6.08e-19
					PAK83691-B8W85_03265-kefiri	hypothetical protein	-1.19895	2.44e-25
					PAK83523-B8W85_03975-kefiri	phosphoribosylglycinamide formyltransferase	-1.19844	3.51e-11
					PAK83057-B8W85_05755-kefiri	MFS transporter	-1.1983	1.15e-24
					PAK80967-B8W85_10915-kefiri	DDE transposase	-1.19571	2.45e-18
					PAK79825-B8W85_12505-kefiri	IS30 family transposase	-1.19511	7.2e-13
					PAK81183-B8W85_10475-kefiri	hypothetical protein	-1.19318	5.23e-30
					PAK81730-B8W85_09400-kefiri	HicB family protein	-1.19226	3.78e-21
					PAK84039-B8W85_02080-kefiri	HIT family protein	-1.19134	3.29e-14
					B8W85_12290-B8W85_12290-kefiri	IS5/IS1182 family transposase	-1.18875	5.76e-27
					PAK82957-B8W85_05830-kefiri	hypothetical protein	-1.18749	1.14e-07
					PAK80620-B8W85_11505-kefiri	MerR family transcriptional regulator	-1.18511	3.13e-19
					PAK83524-B8W85_03980-kefiri	phosphoribosylformylglycinamidine cyclo-ligase	-1.18504	2.82e-14
					PAK83411-B8W85_04310-kefiri	ribose 5-phosphate isomerase A	-1.18498	7.39e-27
					PAK80622-B8W85_11515-kefiri	oxidoreductase	-1.18422	1.14e-28
					PAK84038-B8W85_02075-kefiri	hypothetical protein	-1.17848	3.15e-13
					PAK84134-B8W85_01490-kefiri	magnesium-transporting ATPase	-1.17829	2.27e-19
					PAK84115-B8W85_01390-kefiri	hypothetical protein	-1.17723	1.6e-25
					PAK83927-B8W85_02650-kefiri	RNA 2'-phosphotransferase	-1.17665	7.57e-22
					PAK80964-B8W85_10900-kefiri	hypothetical protein	-1.17462	1.92e-18
					PAK82729-B8W85_06935-kefiri	Cro/Cl family transcriptional regulator	-1.17454	1.13e-17
					PAK80497-B8W85_11760-kefiri	hypothetical protein	-1.17421	2.22e-15
					PAK83522-B8W85_03970-kefiri	bifunctional phosphoribosylaminoimidazolecarboxamide formyltransferase/IMP cyclohydrolase	-1.17344	4.29e-18
					PAK82617-B8W85_07530-kefiri	HPr kinase/phosphorylase	-1.17217	1.08e-19
					PAK83049-B8W85_05800-kefiri	DNA-3-methyladenine glycosylase	-1.17182	1.07e-34
					PAK81717-B8W85_09330-kefiri	glutathione reductase	-1.16848	3.39e-23
					PAK81235-B8W85_10380-kefiri	hypothetical protein	-1.16448	6.01e-29
					PAK84271-B8W85_01030-kefiri	DUF159 family protein	-1.16238	4.43e-18
					PAK80898-B8W85_10990-kefiri	hypothetical protein	-1.16188	1.01e-30
					PAK80491-B8W85_11770-kefiri	antibiotic biosynthesis monooxygenase	-1.16105	1.14e-17
					PAK81509-B8W85_09800-kefiri	hypothetical protein	-1.16074	3.29e-20
					PAK83106-B8W85_05515-kefiri	energy coupling factor transporter S component ThiW	-1.15793	4.42e-23
					PAK82238-B8W85_08530-kefiri	ABC transporter ATP-binding protein	-1.15541	4.11e-11
					PAK82618-B8W85_07535-kefiri	hypothetical protein	-1.15156	7.25e-25
					PAK82603-B8W85_07720-kefiri	hydrolase	-1.15148	7.53e-25
					SDA40820-SAMN02983011_00370-kefiranofaciens	transcriptional regulator, LytTR family	-1.1512	1.4e-10
					PAK81228-B8W85_10345-kefiri	thiamine-phosphate diphosphorylase	-1.1509	2.03e-19
					PAK81750-B8W85_09270-kefiri	oxidoreductase	-1.1467	5.54e-22
					SDA64542-SAMN02983011_01904-kefiranofaciens	phosphoenolpyruvate carboxykinase (ATP)	-1.14532	3.12e-51
					PAK82868-B8W85_06325-kefiri	phosphate acetyltransferase	-1.14428	4.96e-26
					PAK82874-B8W85_06355-kefiri	protein tyrosine phosphatase	-1.14394	2.48e-19
					PAK81433-B8W85_09915-kefiri	bifunctional hydroxymethylpyrimidine kinase/phosphomethylpyrimidine kinase	-1.14323	5.77e-17
					B8W85_05580-B8W85_05580-kefiri	hypothetical protein	-1.14293	7.4e-14
					PAK81003-B8W85_10755-kefiri	hypothetical protein	-1.14253	5.79e-14
					PAK82869-B8W85_06330-kefiri	tRNA (adenosine(37)-N6)-threonylcarbamoyltransferase complex ATPase subunit type 1 TsaE	-1.14034	1.05e-19
					PAK79872-B8W85_12405-kefiri	resolvase	-1.13401	1.45e-25
					PAK83016-B8W85_05620-kefiri	aggregation promoting factor surface protein	-1.13367	3.5e-13
					PAK79961-B8W85_12330-kefiri	DDE transposase	-1.13197	1.08e-21
					PAK84007-B8W85_01905-kefiri	family 65 glycosyl hydrolase	-1.12501	1.83e-15
					PAK83167-B8W85_05265-kefiri	hypothetical protein	-1.1249	5.35e-20
					PAK83150-B8W85_05180-kefiri	NCS2 family permease	-1.11547	4.89e-15
					PAK84176-B8W85_01705-kefiri	phosphate--nucleotide phosphotransferase	-1.11511	2.51e-14
					PAK83453-B8W85_04530-kefiri	co-chaperone GroES	-1.10945	8.21e-17
[truncated: 56 more rows]

## Sheet: Metabolomics
Metabolite name	Formula	INCHIKEY	BH p-value	Fold Change (37/31)
Galactose	C6H12O6	WQZGKKKJIJFFOK-SVZMEOIVSA-N	0.0352288	13.0151		Used in
Guanine	C5H5N5O	UYTPUPDQBNUYGX-UHFFFAOYSA-N	0.008615	9.82571		multiomics
Fructose	C6H12O6	LKDRXBCSQODPBY-VRPWFDPXSA-N	0.0022778	4.45532		analysis
Citrate	C6H8O7	KRKNYBCHXYNGOX-UHFFFAOYSA-N	1.22e-05	3.41988
Sucrose-6-Phosphate	C12H23O14P	WQQSIXKPRAUZJL-UGDNZRGBSA-N	0.0362363	2.6671
N-Acetyl-D-Glucosamine	C8H15NO6	OVRNDRQMDRJTHS-RTRLPJTCSA-N	0.0122449	2.53647
Gluconic Acid	C6H12O7	RGHNJXZEOKUKBD-SQOUGZDYSA-N	0.0146256	2.40488
Xylulose+Ribulose	C5H10O5	ZAQJHHRNXZUBTE-WUJLRWPWSA-N & ZAQJHHRNXZUBTE-NQXXGFSBSA-N	0.00479654	1.8263
Phosphoenolpyruvate	C3H5O6P	DTBNBXWJWCWCIK-UHFFFAOYSA-N	0.0434684	1.27571
Serine	C3H7NO3	MTCFGRXMJLQNBG-REOHCLBHSA-N	0.00555206	-1.44329
Isoleucine	C6H13NO2	AGPKZVBTJJNPAG-WHFBIAKZSA-N	0.0123736	-1.45344
Mannitol	C6H14O6	FBPFZTCFMRRESA-KVTDHHQDSA-N	0.0362363	-1.48154
Carbamoyl Aspartate	C5H8N2O5	HLKXYZVTANABHZ-REOHCLBHSA-N	0.0315707	-1.49193
Nicotinic Acid	C6H5NO2	PVNIIMVLHYAWGP-UHFFFAOYSA-N	0.0146256	-1.50423
Arginine	C6H14N4O2	ODKSFYDXXFIFQN-BYPYZUCNSA-N	0.0143521	-1.5139
Glycerol-2-Phosphate+Glycerol 3-Phosphate	C3H9O6P	DHCLVCXQIBBOPH-UHFFFAOYSA-N	0.00558373	-1.56667
N-Acetyl Aspartic Acid	C6H9NO5	OTCCIMWXFLJLIA-BYPYZUCNSA-N	0.000961857	-1.60124
Threonine	C4H9NO3	AYFVYJQAPQTCCC-GBXIJSLDSA-N	0.000216795	-1.60777
Norvaline	C5H11NO2	SNDPXSYFESPGGJ-BYPYZUCNSA-N	0.00774706	-1.61911
Valine	C5H11NO2	KZSNJWFQEVHDMF-BYPYZUCNSA-N	0.000837406	-1.65519
Glycolic Acid	C2H4O3	AEMRFAOFKBGASW-UHFFFAOYSA-N	0.000906803	-1.67481
Beta-Alanine	C3H7NO2	UCMIRNVEIXFBKS-UHFFFAOYSA-N	0.00402823	-1.68367
Uracil	C4H4N2O2	ISAKRJDGNUQOIC-UHFFFAOYSA-N	0.000219351	-1.76161
Threitol	C4H10O4	UNXHWFMMPAWVPI-QWWZWVQMSA-N	0.0191975	-1.8148
3-Phenyllactic Acid	C9H10O3	VOXXWSYKYCBWHO-UHFFFAOYSA-N	0.000340775	-1.83559
Fructose-6-Phosphate	C6H13O9P	GSXOAOHZAIYLCY-HSUXUTPPSA-N	0.0315707	-1.8672
Beta-Hydroxybutyric Acid	C4H8O3	WHBMMWSBFZVSSR-UHFFFAOYNA-N	0.000101015	-1.92394
Thymidine	C10H14N2O5	IQFYYKKMVGJFEH-XLPZGREQSA-N	0.00113956	-1.97035
6-Methylindole	C9H8N	MOSFIJXAXDLOML-UHFFFAOYSA-N	0.00479654	-2.06018
Aconitate	C6H6O6	GTZCVFVGUGFEME-HNQUOIGGSA-N	0.000115917	-2.08485
Hypoxanthine	C5H4N4O	FDGQSTZJBFJUBT-UHFFFAOYSA-N	0.008615	-2.17535
Beta-N-Methyl-Amino-L-Alanine	C4H10N2O2	UJVHVMNGOZXSOZ-UHFFFAOYNA-N	0.00680756	-2.24362
Putrescine	C4H12N2	KIDHWZJUCRJVML-UHFFFAOYSA-N	5.93e-05	-2.33
Proline	C5H9NO2	ONIBWKKTOPOVIA-BYPYZUCNSA-N	0.000216795	-2.43957
Trans-4-Hydroxy-L-Proline	C5H9NO3	PMMYEEVYMWASQN-DMTCNVIQSA-N	1.22e-05	-2.66945
N-Acetyl Glucosamine 6-Phosphate	C8H16NO9P	BRGMHAYQAZFZDJ-RTRLPJTCSA-N	0.0119186	-2.68509
Citramalic Acid	C5H8O5	XFTRTWQBIOMVPK-UHFFFAOYSA-N	0.000680018	-2.95946
Ornithine	C5H12N2O2	AHLPHDHHMVZTML-BYPYZUCNSA-N	1.22e-05	-3.2318
Malic Acid	C4H6O5	BJEPYKJPYRNKOW-UHFFFAOYSA-N	1.22e-05	-3.42599
Thymine	C5H6N2O2	RWQNBRDOKXIBIV-UHFFFAOYSA-N	1.22e-05	-3.7828
Lysine	C6H14N2O2	KDXKERNSBIXSRK-YFKPBYRVSA-N	0.00874022	-4.18838
Fumarate	C4H4O4	VZCYOOQTPOCHFL-OWOJBTEDSA-N	8.36e-06	-4.5101
Shikimic Acid	C7H10O5	JXOHGGNKMLTUBP-HSUXUTPPSA-N	4.22e-06	-5.51341
Homoserine	C4H9NO3	UKAUYVFTDYCKQA-UHFFFAOYSA-N	0.000216795	-5.91301

## Sheet: Proteomics
Up in 37	Description	Adj. P-Value	FC (37/30)		Down in 37	Description	Adj. P-Value	FC (37/30)
WP_013854321.1	cell division protein SepF [Lactobacillus kefiranofaciens]	9.72733e-15	100	Used in	WP_056981067.1	aspartate aminotransferase family protein [Lentilactobacillus kefiri]	3.78447e-12	-33.853
WP_013855330.1	ATP-dependent Clp protease ATP-binding subunit [Lactobacillus kefiranofaciens]	1.97164e-16	83.3333	multiomics	WP_054769849.1	carbamoyl phosphate synthase small subunit [Lentilactobacillus kefiri]	2.9791e-08	-28.031
WP_013855151.1	tyrosine-protein phosphatase [Lactobacillus kefiranofaciens]	1.01002e-11	83.3333	analysis	WP_056983118.1	peptide ABC transporter substrate-binding protein [Lentilactobacillus kefiri]	1.31795e-12	-25.224
WP_013854228.1	DNA-binding transcriptional regulator [Lactobacillus kefiranofaciens]	1.25193e-13	62.5		WP_056981418.1	3-deoxy-7-phosphoheptulonate synthase [Lentilactobacillus kefiri]	1.35499e-08	-23.05
WP_025084111.1	Stp1/IreP family PP2C-type Ser/Thr phosphatase [Lactobacillus kefiranofaciens]	1.01172e-09	58.8235		WP_056981070.1	APC family permease [Lentilactobacillus kefiri]	8.12496e-13	-22.702
WP_002819873.1	MULTISPECIES: type II toxin-antitoxin system RelB/DinJ family antitoxin [Lactobacillales]	6.70116e-15	55.5556		WP_056982815.1	hypothetical protein [Lentilactobacillus kefiri]	1.29539e-07	-20.345
WP_013854508.1	UDP-N-acetylglucosamine 2-epimerase (non-hydrolyzing) [Lactobacillus kefiranofaciens]	7.09983e-16	47.619		WP_054769160.1	HlyC/CorC family transporter [Lentilactobacillus kefiri]	1.04237e-11	-19.576
WP_013854977.1	hypothetical protein [Lactobacillus kefiranofaciens]	3.16168e-17	45.4545		WP_056980980.1	1,4-beta-N-acetylmuramidase [Lentilactobacillus kefiri]	4.11702e-14	-17.955
WP_025084227.1	DegV family protein [Lactobacillus kefiranofaciens]	1.61564e-14	45.4545		WP_056983219.1	CamS family sex pheromone protein [Lentilactobacillus kefiri]	6.45811e-17	-17.028
WP_013855320.1	transcription-repair coupling factor [Lactobacillus kefiranofaciens]	6.09267e-20	43.4783		WP_056982036.1	Xaa-Pro dipeptidyl-peptidase [Lentilactobacillus kefiri]	3.76279e-10	-15.27
WP_013855226.1	DUF59 domain-containing protein [Lactobacillus kefiranofaciens]	1.64298e-13	37.037		WP_056981221.1	tRNA (guanosine(46)-N7)-methyltransferase TrmB [Lentilactobacillus kefiri]	2.82125e-16	-14.9
WP_013853803.1	aldo/keto reductase [Lactobacillus kefiranofaciens]	7.3753e-12	34.4828		WP_056980905.1	diaminopimelate epimerase [Lentilactobacillus kefiri]	1.89577e-14	-14.89
WP_013853671.1	PTS-dependent dihydroxyacetone kinase phosphotransferase subunit DhaM [Lactobacillus kefiranofaciens]	1.34811e-11	27.027		WP_056981162.1	deoxynucleoside kinase [Lentilactobacillus kefiri]	3.83393e-15	-12.726
WP_013854087.1	hypothetical protein [Lactobacillus kefiranofaciens]	8.60014e-12	26.3158		WP_056980909.1	N-acetylmuramoyl-L-alanine amidase [Lentilactobacillus kefiri]	1.86716e-11	-12.513
WP_013854982.1	cysteine hydrolase [Lactobacillus kefiranofaciens]	2.89631e-14	26.3158		WP_056982325.1	chloramphenicol acetyltransferase [Lentilactobacillus kefiri]	3.30028e-13	-12.121
WP_013854631.1	MULTISPECIES: histidine phosphatase family protein [Lactobacillus]	9.74415e-15	26.3158		WP_054769537.1	L-lactate dehydrogenase [Lentilactobacillus kefiri]	1.07888e-11	-10.984
WP_013855147.1	alpha-glucosidase [Lactobacillus kefiranofaciens]	3.71757e-15	25.641		WP_054769226.1	DNA-dependent RNA polymerase auxiliary subunit epsilon family protein [Lentilactobacillus kefiri]	7.2473e-11	-10.967
WP_013855115.1	MULTISPECIES: HD domain-containing protein [Lactobacillus]	3.87954e-12	25.641		WP_056982451.1	lysin [Lentilactobacillus kefiri]	6.70116e-15	-10.395
WP_025084220.1	metallophosphoesterase [Lactobacillus kefiranofaciens]	3.65218e-11	25		WP_056982347.1	sugar O-acetyltransferase [Lentilactobacillus kefiri]	1.41026e-09	-9.587
WP_013853865.1	branched-chain amino acid aminotransferase [Lactobacillus kefiranofaciens]	8.42822e-13	23.8095		WP_056981599.1	histidine phosphatase family protein [Lentilactobacillus kefiri]	3.67149e-13	-9.44
WP_013853545.1	cysteine--tRNA ligase [Lactobacillus kefiranofaciens]	1.05282e-17	23.8095		WP_056981521.1	SPFH domain-containing protein [Lentilactobacillus kefiri]	5.09811e-09	-9.054
WP_013854315.1	NUDIX hydrolase [Lactobacillus kefiranofaciens]	7.40509e-13	23.8095		WP_056982571.1	bifunctional metallophosphatase/5'-nucleotidase [Lentilactobacillus kefiri]	1.55023e-13	-8.897
WP_013854257.1	nitroreductase family protein [Lactobacillus kefiranofaciens]	1.82978e-11	22.2222		WP_056982238.1	hypothetical protein [Lentilactobacillus kefiri]	6.80198e-15	-8.866
WP_013853723.1	hypothetical protein [Lactobacillus kefiranofaciens]	0.000191157	22.2222		WP_054769283.1	phage tail assembly chaperone [Lentilactobacillus kefiri]	1.29857e-09	-8.827
WP_025084310.1	type II toxin-antitoxin system PemK/MazF family toxin [Lactobacillus kefiranofaciens]	2.82125e-16	21.7391		WP_056982373.1	acetylornithine transaminase [Lentilactobacillus kefiri]	3.20115e-09	-8.694
WP_013853616.1	bifunctional oligoribonuclease/PAP phosphatase NrnA [Lactobacillus kefiranofaciens]	1.74332e-11	21.7391		WP_056981466.1	mannonate dehydratase [Lentilactobacillus kefiri]	1.28564e-13	-8.691
WP_013855241.1	Gfo/Idh/MocA family oxidoreductase [Lactobacillus kefiranofaciens]	5.37268e-10	20.4082		WP_054769724.1	hypothetical protein [Lentilactobacillus kefiri]	9.66234e-14	-8.664
WP_013854604.1	diacylglycerol kinase family lipid kinase [Lactobacillus kefiranofaciens]	6.45811e-17	20		WP_056981576.1	Cna B-type domain-containing protein [Lentilactobacillus kefiri]	4.88863e-14	-8.626
WP_013853960.1	antibiotic biosynthesis monooxygenase [Lactobacillus kefiranofaciens]	7.09983e-16	19.6078		WP_054768978.1	isoprenyl transferase [Lentilactobacillus kefiri]	7.88736e-14	-8.327
WP_007126796.1	MULTISPECIES: 30S ribosomal protein S12 [Lactobacillus]	5.64668e-13	19.6078		WP_054769157.1	aldo/keto reductase [Lentilactobacillus kefiri]	1.71682e-15	-7.955
WP_013854840.1	histidine phosphatase family protein [Lactobacillus kefiranofaciens]	1.89686e-13	19.2308		WP_056982114.1	16S rRNA (cytosine(1402)-N(4))-methyltransferase RsmH [Lentilactobacillus kefiri]	3.80162e-15	-7.844
WP_013854954.1	glucosamine-6-phosphate deaminase [Lactobacillus kefiranofaciens]	1.09628e-12	19.2308		WP_056983180.1	DEAD/DEAH box helicase [Lentilactobacillus kefiri]	9.85894e-16	-7.69
WP_013854001.1	helicase-exonuclease AddAB subunit AddA [Lactobacillus kefiranofaciens]	4.63563e-13	18.5185		WP_056982533.1	DEAD/DEAH box helicase [Lentilactobacillus kefiri]	3.12181e-15	-7.462
WP_013854236.1	[citrate (pro-3S)-lyase] ligase [Lactobacillus kefiranofaciens]	1.89577e-14	18.5185		WP_056983098.1	hypothetical protein [Lentilactobacillus kefiri]	1.35031e-11	-7.314
WP_013854531.1	ribokinase [Lactobacillus kefiranofaciens]	1.14363e-10	18.5185		WP_025084048.1	tRNA dihydrouridine synthase DusB [Lactobacillus kefiranofaciens]	9.35632e-10	-7.202
WP_025084233.1	MULTISPECIES: hypothetical protein [Lactobacillus]	1.89577e-14	18.5185		WP_056981026.1	ABC transporter ATP-binding protein [Lentilactobacillus kefiri]	1.69504e-07	-6.705
WP_013854638.1	hypothetical protein [Lactobacillus kefiranofaciens]	2.60464e-11	17.8571		WP_056982985.1	S8/S53 family peptidase [Lentilactobacillus kefiri]	7.53099e-14	-6.638
WP_013854137.1	hypothetical protein [Lactobacillus kefiranofaciens]	5.88187e-10	17.8571		WP_056981175.1	S8/S53 family peptidase [Lentilactobacillus kefiri]	2.95114e-13	-6.491
WP_013853956.1	GNAT family N-acetyltransferase [Lactobacillus kefiranofaciens]	4.13562e-11	17.2414		WP_054769876.1	endolytic transglycosylase MltG [Lentilactobacillus kefiri]	8.37001e-11	-6.358
WP_013854832.1	tyrosine-protein phosphatase [Lactobacillus kefiranofaciens]	1.89861e-12	16.6667		WP_056982453.1	hypothetical protein [Lentilactobacillus kefiri]	8.04921e-11	-6.307
WP_013855105.1	nucleotidyl transferase AbiEii/AbiGii toxin family protein [Lactobacillus kefiranofaciens]	3.16168e-17	16.129		WP_179286803.1	hypothetical protein [Lentilactobacillus kefiri]	1.13708e-11	-6.232
WP_013854330.1	16S rRNA (cytosine(1402)-N(4))-methyltransferase RsmH [Lactobacillus kefiranofaciens]	5.81691e-17	16.129		WP_056981192.1	MarR family transcriptional regulator [Lentilactobacillus kefiri]	1.21128e-12	-6.083
WP_013854701.1	prolyl aminopeptidase [Lactobacillus kefiranofaciens]	9.09786e-10	16.129		WP_056982323.1	NAD(P)-binding domain-containing protein [Lentilactobacillus kefiri]	3.58858e-12	-6.068
WP_013854453.1	thioredoxin-disulfide reductase [Lactobacillus kefiranofaciens]	1.2457e-12	15.873		WP_054769504.1	hypothetical protein [Lentilactobacillus kefiri]	2.49096e-08	-6.055
WP_013854012.1	metallophosphoesterase [Lactobacillus kefiranofaciens]	1.15684e-12	15.873		WP_054769590.1	Cof-type HAD-IIB family hydrolase [Lentilactobacillus kefiri]	3.57538e-10	-6.029
WP_025084130.1	DUF1831 domain-containing protein [Lactobacillus kefiranofaciens]	1.42397e-13	15.3846		WP_054769245.1	ACT domain-containing protein [Lentilactobacillus kefiri]	3.14248e-14	-5.972
WP_013855148.1	N-acetylglucosamine-6-phosphate deacetylase [Lactobacillus kefiranofaciens]	3.43973e-10	15.1515		WP_056983006.1	hypothetical protein [Lentilactobacillus kefiri]	1.4082e-13	-5.937
WP_013855353.1	type IA DNA topoisomerase [Lactobacillus kefiranofaciens]	1.31795e-12	14.9254		WP_056981339.1	3-hydroxyacyl-CoA dehydrogenase [Lentilactobacillus kefiri]	4.08942e-06	-5.816
WP_013854305.1	peptide deformylase [Lactobacillus kefiranofaciens]	1.87874e-11	14.9254		WP_054769371.1	TIGR00282 family metallophosphoesterase [Lentilactobacillus kefiri]	7.36748e-12	-5.593
WP_013855142.1	MerR family transcriptional regulator [Lactobacillus kefiranofaciens]	2.28923e-15	14.4928		WP_013855065.1	DUF871 domain-containing protein [Lactobacillus kefiranofaciens]	5.96759e-12	-5.549
WP_013854256.1	phosphopyruvate hydratase [Lactobacillus kefiranofaciens]	3.41959e-11	14.4928		WP_054769215.1	ABC transporter ATP-binding protein [Lentilactobacillus kefiri]	1.16136e-14	-5.545
WP_025084294.1	TIGR00266 family protein [Lactobacillus kefiranofaciens]	1.17635e-11	13.8889		WP_056982919.1	LCP family protein [Lentilactobacillus kefiri]	2.02728e-16	-5.484
WP_095341994.1	transcriptional regulator [Lactobacillus kefiranofaciens]	2.13807e-10	13.5135		WP_056982613.1	hypothetical protein [Lentilactobacillus kefiri]	1.04316e-11	-5.346
WP_013855099.1	23S rRNA (pseudouridine(1915)-N(3))-methyltransferase RlmH [Lactobacillus kefiranofaciens]	1.75701e-10	13.3333		WP_054768749.1	transporter substrate-binding domain-containing protein [Lentilactobacillus kefiri]	9.76991e-11	-5.289
WP_013853505.1	50S ribosomal protein L24 [Lactobacillus kefiranofaciens]	1.05552e-08	13.3333		WP_056982485.1	insulinase family protein [Lentilactobacillus kefiri]	9.10995e-09	-5.257
WP_013854161.1	Trp operon repressor [Lactobacillus kefiranofaciens]	4.82306e-17	13.1579		WP_056981566.1	S8/S53 family peptidase [Lentilactobacillus kefiri]	2.68163e-11	-5.222
WP_013853754.1	nucleotidyltransferase [Lactobacillus kefiranofaciens]	9.85894e-16	12.987		WP_056983200.1	beta-ketoacyl-ACP synthase II [Lentilactobacillus kefiri]	8.21866e-13	-5.167
WP_013853502.1	50S ribosomal protein L16 [Lactobacillus kefiranofaciens]	4.7068e-11	12.8205		WP_054768996.1	CBS domain-containing protein [Lentilactobacillus kefiri]	2.4239e-09	-5.166
WP_025084097.1	lactonase family protein [Lactobacillus kefiranofaciens]	1.09628e-12	12.6582		WP_054769334.1	DUF2969 domain-containing protein [Lentilactobacillus kefiri]	3.25671e-14	-5.121
WP_013853829.1	bifunctional pyr operon transcriptional regulator/uracil phosphoribosyltransferase PyrR [Lactobacillus kefiranofaciens]	5.03734e-10	12.5		WP_056982411.1	carbamoyl-phosphate synthase large subunit [Lentilactobacillus kefiri]	2.78096e-13	-5.093
WP_013854456.1	HPr kinase/phosphorylase [Lactobacillus kefiranofaciens]	2.68381e-14	12.5		WP_054768755.1	gamma-glutamyl-gamma-aminobutyrate hydrolase family protein [Lentilactobacillus kefiri]	1.09269e-09	-5.092
WP_013853890.1	thiamine diphosphokinase [Lactobacillus kefiranofaciens]	2.06327e-13	12.5		WP_082619699.1	S8 family serine peptidase [Lentilactobacillus kefiri]	1.8138e-12	-5.083
WP_013854192.1	LysM peptidoglycan-binding domain-containing protein [Lactobacillus kefiranofaciens]	7.24101e-09	12.3457		WP_056980939.1	ABC transporter ATP-binding protein [Lentilactobacillus kefiri]	1.93401e-12	-5.068
WP_013853725.1	ABC transporter ATP-binding protein [Lactobacillus kefiranofaciens]	4.54386e-12	12.3457		WP_056982928.1	DNA repair protein RadA [Lentilactobacillus kefiri]	1.14363e-10	-5.064
WP_013854300.1	pantetheine-phosphate adenylyltransferase [Lactobacillus kefiranofaciens]	9.10331e-12	12.1951		WP_054768938.1	hypothetical protein [Lentilactobacillus kefiri]	9.54597e-11	-5.06
WP_013855155.1	phosphonate ABC transporter ATP-binding protein [Lactobacillus kefiranofaciens]	1.21508e-08	12.0482		WP_054768766.1	LemA family protein [Lentilactobacillus kefiri]	1.60199e-11	-4.905
WP_013854835.1	TetR/AcrR family transcriptional regulator [Lactobacillus kefiranofaciens]	7.83698e-12	12.0482		WP_056982546.1	DUF948 domain-containing protein [Lentilactobacillus kefiri]	5.12386e-13	-4.846
WP_013854525.1	Fic family protein [Lactobacillus kefiranofaciens]	8.40773e-14	12.0482		WP_056980904.1	aspartate kinase [Lentilactobacillus kefiri]	2.94682e-11	-4.825
WP_013853938.1	nucleotide exchange factor GrpE [Lactobacillus kefiranofaciens]	1.11487e-10	11.7647		WP_008855795.1	MULTISPECIES: 50S ribosomal protein L29 [Lentilactobacillus]	1.63293e-10	-4.764
WP_013854921.1	30S ribosomal protein S18 [Lactobacillus kefiranofaciens]	3.29937e-07	11.7647		WP_054769854.1	VOC family protein [Lentilactobacillus kefiri]	0.000898695	-4.737
WP_013855351.1	MULTISPECIES: hypothetical protein [Lactobacillaceae]	7.23115e-16	11.7647		WP_056982731.1	transcription-repair coupling factor [Lentilactobacillus kefiri]	7.54333e-10	-4.682
WP_013855274.1	16S rRNA (adenine(1518)-N(6)/adenine(1519)-N(6))-dimethyltransferase RsmA [Lactobacillus kefiranofaciens]	2.19785e-08	11.6279		WP_054769020.1	hypothetical protein [Lentilactobacillus kefiri]	1.24878e-11	-4.658
WP_025084069.1	PBP1A family penicillin-binding protein [Lactobacillus kefiranofaciens]	5.91081e-18	11.6279		WP_056982438.1	AAA family ATPase [Lentilactobacillus kefiri]	3.16168e-17	-4.644
WP_013855013.1	SAM-dependent DNA methyltransferase [Lactobacillus kefiranofaciens]	1.22108e-16	11.6279		WP_054769112.1	sugar porter family MFS transporter [Lentilactobacillus kefiri]	1.19444e-09	-4.638
WP_054769808.1	Zn-dependent alcohol dehydrogenase [Lentilactobacillus kefiri]	0.000107735	11.4943		WP_056981183.1	peptide ABC transporter substrate-binding protein [Lentilactobacillus kefiri]	6.01784e-12	-4.506
WP_013854712.1	type I pantothenate kinase [Lactobacillus kefiranofaciens]	3.29694e-12	11.4943		WP_056981821.1	5-methyltetrahydropteroyltriglutamate--homocysteine S-methyltransferase [Lentilactobacillus kefiri]	4.76283e-12	-4.457
WP_013854474.1	tRNA (cytidine(34)-2'-O)-methyltransferase [Lactobacillus kefiranofaciens]	2.04157e-15	11.236		WP_056980894.1	ABC transporter ATP-binding protein [Lentilactobacillus kefiri]	7.45823e-09	-4.36
WP_013855318.1	L-lactate dehydrogenase [Lactobacillus kefiranofaciens]	2.39331e-13	10.989		WP_056981689.1	hypothetical protein, partial [Lentilactobacillus kefiri]	5.5007e-09	-4.337
WP_013853948.1	cysteine synthase A [Lactobacillus kefiranofaciens]	1.28564e-13	10.989		WP_013853568.1	class I SAM-dependent methyltransferase [Lactobacillus kefiranofaciens]	6.32872e-11	-4.325
WP_013853973.1	PhoH family protein [Lactobacillus kefiranofaciens]	1.09628e-12	10.989		WP_054769455.1	orotate phosphoribosyltransferase [Lentilactobacillus kefiri]	1.28564e-13	-4.312
WP_013854338.1	HAD family phosphatase [Lactobacillus kefiranofaciens]	1.6504e-11	10.7527		WP_054769781.1	metal-dependent transcriptional regulator [Lentilactobacillus kefiri]	2.68121e-07	-4.264
WP_012211741.1	MULTISPECIES: cysteine hydrolase [Lactobacillus]	2.80483e-14	10.7527		WP_054769190.1	class I SAM-dependent methyltransferase [Lentilactobacillus kefiri]	4.21948e-10	-4.194
WP_013853730.1	DUF4479 and tRNA-binding domain-containing protein [Lactobacillus kefiranofaciens]	4.37724e-11	10.6383		WP_056981992.1	peptide ABC transporter substrate-binding protein [Lentilactobacillus kefiri]	1.09909e-09	-4.186
WP_013853751.1	nicotinate-nucleotide adenylyltransferase [Lactobacillus kefiranofaciens]	5.18285e-09	10.6383		WP_056982537.1	Holliday junction resolvase RuvX [Lentilactobacillus kefiri]	2.45189e-12	-3.906
WP_013854857.1	glycoside hydrolase family 65 protein [Lactobacillus kefiranofaciens]	1.28189e-15	10.6383		WP_056982309.1	OsmC family protein [Lentilactobacillus kefiri]	5.81692e-10	-3.9
WP_013854166.1	APC family permease [Lactobacillus kefiranofaciens]	5.33435e-09	10.6383		WP_054769877.1	uridine kinase [Lentilactobacillus kefiri]	6.20447e-08	-3.831
WP_013853974.1	rRNA maturation RNase YbeY [Lactobacillus kefiranofaciens]	1.48611e-11	10.5263		WP_025084181.1	alpha/beta hydrolase [Lactobacillus kefiranofaciens]	0.0190604	-3.811
WP_013855354.1	hypothetical protein [Lactobacillus kefiranofaciens]	8.44135e-18	10.5263		WP_056983005.1	aldo/keto reductase [Lentilactobacillus kefiri]	3.42909e-08	-3.743
WP_013854809.1	ATP-binding protein [Lactobacillus kefiranofaciens]	1.26827e-10	10.5263		WP_056983132.1	aminotransferase class I/II-fold pyridoxal phosphate-dependent enzyme [Lentilactobacillus kefiri]	2.15749e-12	-3.731
WP_013854275.1	NUDIX hydrolase [Lactobacillus kefiranofaciens]	1.00555e-14	10.4167		WP_013728331.1	MULTISPECIES: hypothetical protein [Lentilactobacillus]	1.49428e-08	-3.731
WP_013854503.1	UTP--glucose-1-phosphate uridylyltransferase GalU [Lactobacillus kefiranofaciens]	3.27681e-11	10.3093		WP_056982833.1	NAD(P)H-binding protein [Lentilactobacillus kefiri]	2.65359e-08	-3.664
WP_013853580.1	MULTISPECIES: acyl-ACP thioesterase [Lactobacillus]	1.05282e-17	10.3093		WP_056982476.1	cell division inhibitor [Lentilactobacillus kefiri]	1.45766e-10	-3.661
WP_013854164.1	methionine gamma-lyase family protein [Lactobacillus kefiranofaciens]	7.45057e-08	10.2041		WP_054768748.1	type I 3-dehydroquinate dehydratase [Lentilactobacillus kefiri]	7.79062e-11	-3.648
WP_013853766.1	L-lactate dehydrogenase [Lactobacillus kefiranofaciens]	7.45196e-15	10.2041		WP_056983041.1	MFS transporter [Lentilactobacillus kefiri]	3.86952e-08	-3.627
WP_013853528.1	HAD family hydrolase [Lactobacillus kefiranofaciens]	4.51512e-11	10.2041		WP_013854967.1	ATP-binding cassette domain-containing protein [Lactobacillus kefiranofaciens]	3.10759e-05	-3.605
WP_025084127.1	UDP-N-acetylmuramoyl-L-alanine--D-glutamate ligase [Lactobacillus kefiranofaciens]	8.26507e-15	10.101		WP_056980922.1	hypothetical protein [Lentilactobacillus kefiri]	5.33541e-10	-3.586
WP_013853875.1	exodeoxyribonuclease VII large subunit [Lactobacillus kefiranofaciens]	1.7506e-15	10.101		WP_054769610.1	asparaginase [Lentilactobacillus kefiri]	1.85849e-10	-3.565
WP_013851175.1	SDR family oxidoreductase [Lactobacillus kefiranofaciens]	8.2293e-15	10.101		WP_054769097.1	Ppx/GppA family phosphatase [Lentilactobacillus kefiri]	1.92931e-12	-3.563
WP_013853940.1	molecular chaperone DnaJ [Lactobacillus kefiranofaciens]	1.82743e-13	10.101		WP_054769375.1	serine hydrolase [Lentilactobacillus kefiri]	7.77826e-11	-3.563
WP_013854033.1	helix-turn-helix domain-containing protein [Lactobacillus kefiranofaciens]	3.78668e-09	10		WP_056981736.1	uracil-DNA glycosylase [Lentilactobacillus kefiri]	1.09001e-11	-3.505
WP_013854393.1	Mur ligase family protein [Lactobacillus kefiranofaciens]	2.37448e-13	10		WP_056981988.1	ABC transporter ATP-binding protein [Lentilactobacillus kefiri]	1.09628e-12	-3.497
WP_013854036.1	LysR family transcriptional regulator [Lactobacillus kefiranofaciens]	9.79002e-12	9.90099		WP_056982997.1	hypothetical protein [Lentilactobacillus kefiri]	2.2116e-09	-3.468
WP_013854335.1	rod shape-determining protein MreC [Lactobacillus kefiranofaciens]	8.43002e-12	9.80392		WP_056982113.1	division/cell wall cluster transcriptional repressor MraZ [Lentilactobacillus kefiri]	6.3458e-10	-3.45
WP_013855339.1	50S ribosomal protein L2 [Lactobacillus kefiranofaciens]	4.73568e-10	9.80392		WP_054769008.1	acetyl-CoA carboxylase biotin carboxyl carrier protein [Lentilactobacillus kefiri]	6.76529e-10	-3.445
WP_013853995.1	Cof-type HAD-IIB family hydrolase [Lactobacillus kefiranofaciens]	1.81276e-11	9.70874		WP_056983084.1	chorismate synthase [Lentilactobacillus kefiri]	2.30711e-08	-3.437
WP_013854010.1	DivIVA domain-containing protein [Lactobacillus kefiranofaciens]	1.07756e-09	9.70874		WP_056982900.1	nicotinate phosphoribosyltransferase [Lentilactobacillus kefiri]	4.8602e-11	-3.424
WP_013853514.1	adenylate kinase [Lactobacillus kefiranofaciens]	9.64726e-14	9.70874		WP_056981840.1	Nramp family divalent metal transporter [Lentilactobacillus kefiri]	1.18037e-07	-3.415
WP_002880182.1	MULTISPECIES: 30S ribosomal protein S21 [Lactobacillus]	5.58751e-08	9.61538		WP_054768834.1	aldo/keto reductase family protein [Lentilactobacillus kefiri]	2.06833e-10	-3.38
WP_013854430.1	phosphate acetyltransferase [Lactobacillus kefiranofaciens]	4.75444e-10	9.43396		WP_056983212.1	glycine betaine/L-proline ABC transporter ATP-binding protein [Lentilactobacillus kefiri]	2.31743e-10	-3.364
WP_056981542.1	PD-(D/E)XK nuclease family protein [Lentilactobacillus kefiri]	1.18136e-10	9.34579		WP_056982313.1	C69 family dipeptidase [Lentilactobacillus kefiri]	1.83628e-10	-3.316
WP_013853873.1	transcription antitermination factor NusB [Lactobacillus kefiranofaciens]	6.19516e-11	9.34579		WP_056981955.1	hypothetical protein [Lentilactobacillus kefiri]	3.34298e-09	-3.278
WP_013854831.1	FAD:protein FMN transferase [Lactobacillus kefiranofaciens]	2.09965e-17	9.34579		WP_056983188.1	gluconate permease [Lentilactobacillus kefiri]	9.09543e-11	-3.266
WP_013854524.1	HAD family hydrolase [Lactobacillus kefiranofaciens]	2.3891e-07	9.34579		WP_056982200.1	argininosuccinate synthase [Lentilactobacillus kefiri]	9.79002e-12	-3.259
WP_013853881.1	guanylate kinase [Lactobacillus kefiranofaciens]	1.05685e-09	9.34579		WP_056983043.1	NADP-specific glutamate dehydrogenase [Lentilactobacillus kefiri]	3.83541e-10	-3.256
WP_013854417.1	low molecular weight phosphotyrosine protein phosphatase [Lactobacillus kefiranofaciens]	9.15312e-12	9.17431		WP_013728822.1	MULTISPECIES: cold-shock protein [Lentilactobacillus]	8.63135e-12	-3.224
WP_025084057.1	DNA mismatch repair endonuclease MutL [Lactobacillus kefiranofaciens]	9.27489e-16	9.09091		WP_054769454.1	orotidine-5'-phosphate decarboxylase [Lentilactobacillus kefiri]	2.71834e-09	-3.22
WP_013854721.1	ABC transporter ATP-binding protein [Lactobacillus kefiranofaciens]	1.64771e-10	8.84956		WP_056982867.1	bifunctional metallophosphatase/5'-nucleotidase [Lentilactobacillus kefiri]	5.91271e-09	-3.211
WP_013854828.1	nucleoid occlusion protein [Lactobacillus kefiranofaciens]	2.2139e-11	8.77193		WP_056981881.1	hypothetical protein [Lentilactobacillus kefiri]	1.238e-10	-3.21
WP_013855071.1	aldo/keto reductase [Lactobacillus kefiranofaciens]	4.36898e-09	8.77193		WP_013855012.1	DEAD/DEAH box helicase family protein [Lactobacillus kefiranofaciens]	5.68424e-14	-3.206
WP_013854201.1	6-phosphofructokinase [Lactobacillus kefiranofaciens]	1.27533e-10	8.69565		WP_054769317.1	hypothetical protein [Lentilactobacillus kefiri]	3.04801e-13	-3.181
WP_013854517.1	PTS glucose transporter subunit IIA [Lactobacillus kefiranofaciens]	4.15395e-09	8.62069		WP_054769047.1	C1 family peptidase [Lentilactobacillus kefiri]	1.15684e-12	-3.157
WP_025084136.1	GNAT family N-acetyltransferase [Lactobacillus kefiranofaciens]	3.26974e-09	8.54701		WP_056983078.1	polysaccharide deacetylase family protein [Lentilactobacillus kefiri]	9.29395e-11	-3.142
WP_013853509.1	50S ribosomal protein L18 [Lactobacillus kefiranofaciens]	1.98979e-10	8.47458		WP_056981946.1	hypothetical protein [Lentilactobacillus kefiri]	1.85849e-10	-3.116
WP_013854900.1	hypothetical protein [Lactobacillus kefiranofaciens]	3.69573e-11	8.47458		WP_013853513.1	preprotein translocase subunit SecY [Lactobacillus kefiranofaciens]	5.28037e-09	-3.112
WP_025084070.1	class I SAM-dependent RNA methyltransferase [Lactobacillus kefiranofaciens]	2.02728e-16	8.33333		WP_008857063.1	MULTISPECIES: hypothetical protein [Lentilactobacillus]	2.51456e-07	-3.111
WP_074484257.1	translation initiation factor IF-3 [Lactobacillus kefiranofaciens]	6.0448e-12	8.33333		WP_056982422.1	type II toxin-antitoxin system PemK/MazF family toxin [Lentilactobacillus kefiri]	6.3458e-10	-3.108
WP_013855038.1	D-alanine--poly(phosphoribitol) ligase subunit DltA [Lactobacillus kefiranofaciens]	1.31795e-12	8.26446		WP_054769623.1	hypothetical protein [Lentilactobacillus kefiri]	2.31584e-08	-3.089
WP_013854487.1	transcriptional regulator Spx [Lactobacillus kefiranofaciens]	5.15494e-13	8.26446		WP_056982682.1	bifunctional UDP-N-acetylglucosamine diphosphorylase/glucosamine-1-phosphate N-acetyltransferase GlmU [Lentilactobacillus kefiri]	1.02102e-11	-3.087
WP_013853512.1	50S ribosomal protein L15 [Lactobacillus kefiranofaciens]	1.48076e-08	8.26446		WP_056982095.1	ATP-binding cassette domain-containing protein [Lentilactobacillus kefiri]	4.6303e-08	-3.083
WP_013853893.1	Asp23/Gls24 family envelope stress response protein [Lactobacillus kefiranofaciens]	4.46436e-09	8.19672		WP_169790310.1	MULTISPECIES: hypothetical protein [Lentilactobacillus]	4.41227e-08	-3.061
WP_013855150.1	PTS sugar transporter subunit IIA [Lactobacillus kefiranofaciens]	4.07845e-10	8.19672		WP_008213902.1	MULTISPECIES: hypothetical protein [Lentilactobacillus]	1.75217e-07	-3.058
WP_013853516.1	30S ribosomal protein S13 [Lactobacillus kefiranofaciens]	1.94672e-10	8.19672		WP_056980883.1	M15 family metallopeptidase [Lentilactobacillus kefiri]	2.5684e-11	-3.056
WP_013854932.1	tRNA uridine-5-carboxymethylaminomethyl(34) synthesis GTPase MnmE [Lactobacillus kefiranofaciens]	5.80701e-10	8.13008		WP_056982966.1	ribosomal protein S18-alanine N-acetyltransferase [Lentilactobacillus kefiri]	4.89457e-09	-3.039
WP_013855321.1	RNA-binding S4 domain-containing protein [Lactobacillus kefiranofaciens]	1.99562e-10	8.13008		WP_013851195.1	Fic family protein [Lactobacillus kefiranofaciens]	2.11457e-07	-3.035
WP_013854497.1	23S rRNA (uracil(1939)-C(5))-methyltransferase RlmD [Lactobacillus kefiranofaciens]	5.58378e-10	8.06452		WP_013855225.1	anaerobic ribonucleoside-triphosphate reductase activating protein [Lactobacillus kefiranofaciens]	1.58101e-09	-3.028
WP_013854740.1	amino acid ABC transporter ATP-binding protein [Lactobacillus kefiranofaciens]	2.48816e-14	8.06452		WP_054769010.1	MarR family transcriptional regulator [Lentilactobacillus kefiri]	1.30479e-11	-3.009
WP_013854760.1	MULTISPECIES: UDP-N-acetylglucosamine--LPS N-acetylglucosamine transferase [Firmicutes]	7.85115e-11	8.06452		WP_169790303.1	hypothetical protein [Lentilactobacillus kefiri]	5.10578e-09	-3.002
WP_056982483.1	insulinase family protein [Lentilactobacillus kefiri]	1.82061e-06	8		WP_056983154.1	phosphoenolpyruvate--protein phosphotransferase [Lentilactobacillus kefiri]	1.08989e-09	-2.98
WP_013854837.1	ABC transporter ATP-binding protein [Lactobacillus kefiranofaciens]	3.12547e-10	8		WP_054768952.1	AAA family ATPase [Lentilactobacillus kefiri]	2.01368e-07	-2.966
WP_013853739.1	transcriptional repressor NrdR [Lactobacillus kefiranofaciens]	2.16678e-14	8		WP_056983234.1	preprotein translocase subunit SecY [Lentilactobacillus kefiri]	2.19885e-08	-2.963
WP_013851202.1	hypothetical protein [Lactobacillus kefiranofaciens]	1.28189e-15	8		WP_008855792.1	MULTISPECIES: 50S ribosomal protein L24 [Lentilactobacillus]	5.92438e-07	-2.959
WP_013854676.1	alpha/beta hydrolase [Lactobacillus kefiranofaciens]	3.38785e-09	8		WP_054768994.1	YtxH domain-containing protein [Lentilactobacillus kefiri]	3.57516e-11	-2.947
WP_176752297.1	ATP-binding cassette domain-containing protein [Lactobacillus kefiranofaciens]	1.50757e-10	7.87402		WP_054769771.1	hypothetical protein [Lentilactobacillus kefiri]	1.63583e-08	-2.922
WP_013853999.1	mevalonate kinase [Lactobacillus kefiranofaciens]	3.13498e-10	7.87402		WP_054769338.1	F0F1 ATP synthase subunit B [Lentilactobacillus kefiri]	4.77278e-05	-2.918
WP_013854996.1	bifunctional phosphoribosylaminoimidazolecarboxamide formyltransferase/IMP cyclohydrolase [Lactobacillus kefiranofaciens]	1.59752e-11	7.8125		WP_056982831.1	NADH-dependent flavin oxidoreductase [Lentilactobacillus kefiri]	5.96759e-12	-2.871
WP_025084226.1	ATP-dependent protease ATPase subunit HslU [Lactobacillus kefiranofaciens]	1.32957e-11	7.8125		WP_056981187.1	C40 family peptidase [Lentilactobacillus kefiri]	1.63583e-10	-2.837
WP_013853908.1	signal recognition particle protein [Lactobacillus kefiranofaciens]	8.40773e-14	7.8125		WP_054769102.1	DNA-directed RNA polymerase subunit delta [Lentilactobacillus kefiri]	1.31822e-11	-2.829
WP_013853769.1	N-acetylglucosamine kinase [Lactobacillus kefiranofaciens]	1.47958e-09	7.8125		WP_056982955.1	recombination protein RecR [Lentilactobacillus kefiri]	1.83556e-10	-2.816
WP_013853753.1	ribosome silencing factor [Lactobacillus kefiranofaciens]	1.09134e-11	7.8125		WP_056983184.1	MurR/RpiR family transcriptional regulator [Lentilactobacillus kefiri]	2.99821e-13	-2.792
WP_013855315.1	holo-ACP synthase [Lactobacillus kefiranofaciens]	2.11688e-13	7.8125		WP_054769700.1	hypothetical protein [Lentilactobacillus kefiri]	8.68928e-05	-2.76
WP_013855208.1	MULTISPECIES: acetyl-CoA carboxylase biotin carboxyl carrier protein [Lactobacillus]	6.92557e-11	7.8125		WP_056983022.1	NADH oxidase [Lentilactobacillus kefiri]	1.09749e-05	-2.756
WP_013853853.1	MULTISPECIES: nucleoside phosphorylase [Lactobacillus]	4.7045e-11	7.75194		WP_056982580.1	YneF family protein [Lentilactobacillus kefiri]	2.49866e-06	-2.749
WP_013853592.1	AbrB family transcriptional regulator [Lactobacillus kefiranofaciens]	3.0441e-08	7.69231		WP_013853571.1	DNA polymerase III subunit gamma/tau [Lactobacillus kefiranofaciens]	3.25439e-10	-2.738
WP_013853934.1	ribosome-binding factor A [Lactobacillus kefiranofaciens]	1.07577e-11	7.69231		WP_013855092.1	hypothetical protein [Lactobacillus kefiranofaciens]	7.9301e-07	-2.71
WP_013854476.1	PTS glucitol/sorbitol transporter subunit IIA [Lactobacillus kefiranofaciens]	5.48239e-09	7.63359		WP_054769741.1	hypothetical protein [Lentilactobacillus kefiri]	0.000121703	-2.704
WP_013853729.1	thioredoxin family protein [Lactobacillus kefiranofaciens]	8.15953e-09	7.63359		WP_056981961.1	SGNH/GDSL hydrolase family protein [Lentilactobacillus kefiri]	1.01169e-07	-2.702
WP_013853527.1	DJ-1/PfpI family protein [Lactobacillus kefiranofaciens]	2.91944e-08	7.57576		WP_056982670.1	TatD family hydrolase [Lentilactobacillus kefiri]	6.29545e-10	-2.677
WP_054769305.1	hypothetical protein [Lentilactobacillus kefiri]	1.8194e-14	7.5188		WP_056981269.1	transcription elongation factor GreA [Lentilactobacillus kefiri]	1.18862e-07	-2.674
WP_013854886.1	SGNH/GDSL hydrolase family protein [Lactobacillus kefiranofaciens]	4.48024e-10	7.5188		WP_013854489.1	hypothetical protein [Lactobacillus kefiranofaciens]	2.81259e-09	-2.67
WP_013853870.1	aminopeptidase P family protein [Lactobacillus kefiranofaciens]	1.09628e-12	7.5188		WP_056981392.1	membrane protein insertase YidC [Lentilactobacillus kefiri]	1.18156e-05	-2.667
WP_013853786.1	UDP-glucose 4-epimerase GalE [Lactobacillus kefiranofaciens]	4.45272e-12	7.5188		WP_056982209.1	acetyltransferase [Lentilactobacillus kefiri]	8.95901e-12	-2.664
WP_095341971.1	elongation factor Ts [Lactobacillus kefiranofaciens]	6.34668e-13	7.5188		WP_056982152.1	LacI family DNA-binding transcriptional regulator [Lentilactobacillus kefiri]	3.02939e-11	-2.663
WP_025084251.1	alpha/beta fold hydrolase [Lactobacillus kefiranofaciens]	1.43167e-10	7.46269		WP_054769506.1	YihA family ribosome biogenesis GTP-binding protein [Lentilactobacillus kefiri]	1.20338e-09	-2.643
WP_056982892.1	N-acetylglucosamine-6-phosphate deacetylase [Lentilactobacillus kefiri]	6.74423e-11	7.40741		WP_056980924.1	type I methionyl aminopeptidase [Lentilactobacillus kefiri]	3.75216e-10	-2.633
WP_025084042.1	UDP-N-acetylglucosamine 1-carboxyvinyltransferase [Lactobacillus kefiranofaciens]	2.60082e-12	7.40741		WP_179286782.1	ribonuclease Z [Lentilactobacillus kefiri]	2.17186e-11	-2.596
WP_013855086.1	1-acyl-sn-glycerol-3-phosphate acyltransferase [Lactobacillus kefiranofaciens]	2.20074e-11	7.40741		WP_056983163.1	C69 family dipeptidase [Lentilactobacillus kefiri]	1.19467e-10	-2.585
WP_013855077.1	D-2-hydroxyacid dehydrogenase [Lactobacillus kefiranofaciens]	2.80137e-10	7.40741		WP_020281108.1	MULTISPECIES: 30S ribosomal protein S19 [Lentilactobacillus]	4.49883e-10	-2.561
WP_013853724.1	HIT family protein [Lactobacillus kefiranofaciens]	1.36047e-11	7.40741		WP_013855280.1	SLAP domain-containing protein [Lactobacillus kefiranofaciens]	1.84102e-06	-2.547
WP_013853888.1	ribosome small subunit-dependent GTPase A [Lactobacillus kefiranofaciens]	3.0239e-10	7.35294		WP_056982762.1	hypothetical protein [Lentilactobacillus kefiri]	4.03874e-09	-2.537
WP_013854380.1	F0F1 ATP synthase subunit epsilon [Lactobacillus kefiranofaciens]	2.12957e-11	7.35294		WP_008855782.1	MULTISPECIES: translation initiation factor IF-1 [Lentilactobacillus]	1.31795e-12	-2.532
WP_013853879.1	DNA repair protein RecN [Lactobacillus kefiranofaciens]	1.53156e-14	7.29927		WP_054769593.1	16S rRNA (guanine(527)-N(7))-methyltransferase RsmG [Lentilactobacillus kefiri]	0.0014063	-2.53
WP_013855209.1	MULTISPECIES: beta-hydroxyacyl-ACP dehydratase [Lactobacillus]	4.45272e-12	7.24638		WP_056981209.1	YlbF family regulator [Lentilactobacillus kefiri]	8.85804e-07	-2.524
WP_013854678.1	nucleoside 2-deoxyribosyltransferase [Lactobacillus kefiranofaciens]	5.24754e-09	7.19424		WP_013728505.1	MULTISPECIES: 30S ribosomal protein S10 [Lentilactobacillus]	1.70806e-10	-2.519
WP_013854882.1	adenylosuccinate synthase [Lactobacillus kefiranofaciens]	2.60672e-12	7.19424		WP_056981225.1	DNA translocase FtsK [Lentilactobacillus kefiri]	2.745e-10	-2.51
WP_013853508.1	50S ribosomal protein L6 [Lactobacillus kefiranofaciens]	1.55621e-11	7.19424		WP_056981490.1	hypothetical protein [Lentilactobacillus kefiri]	4.10912e-12	-2.507
WP_013854221.1	bifunctional (p)ppGpp synthetase/guanosine-3',5'-bis(diphosphate) 3'-pyrophosphohydrolase [Lactobacillus kefiranofaciens]	1.04668e-09	7.14286		WP_179286790.1	DHH family phosphoesterase [Lentilactobacillus kefiri]	1.43154e-11	-2.504
WP_013854669.1	DUF956 family protein [Lactobacillus kefiranofaciens]	5.02697e-09	7.14286		WP_013853591.1	PTS beta-glucoside transporter subunit IIBCA [Lactobacillus kefiranofaciens]	1.30463e-06	-2.497
WP_013854312.1	cysteine desulfurase [Lactobacillus kefiranofaciens]	7.49405e-11	7.14286		WP_056981238.1	primosomal protein DnaI [Lentilactobacillus kefiri]	0.00030224	-2.487
WP_003618609.1	MULTISPECIES: S-ribosylhomocysteine lyase [Lactobacillus]	5.44096e-14	7.14286		WP_013853790.1	PTS sugar transporter subunit IIA [Lactobacillus kefiranofaciens]	5.94185e-10	-2.476
WP_013855113.1	MULTISPECIES: iron-sulfur cluster biosynthesis family protein [Lactobacillus]	3.11817e-11	7.14286		WP_054769595.1	ParB/RepB/Spo0J family partition protein [Lentilactobacillus kefiri]	1.77638e-10	-2.46
WP_013854356.1	tRNA 4-thiouridine(8) synthase ThiI [Lactobacillus kefiranofaciens]	1.76414e-13	7.0922		WP_054769618.1	hypothetical protein [Lentilactobacillus kefiri]	1.76707e-09	-2.458
WP_013854491.1	DUF1827 family protein [Lactobacillus kefiranofaciens]	5.43396e-10	7.0922		WP_054769035.1	30S ribosomal protein S17 [Lentilactobacillus kefiri]	2.51722e-09	-2.442
WP_025084186.1	D-alanine--poly(phosphoribitol) ligase subunit DltC [Lactobacillus kefiranofaciens]	1.21191e-08	7.04225		WP_179286796.1	PIN/TRAM domain-containing protein [Lentilactobacillus kefiri]	2.55191e-06	-2.432
WP_013853765.1	transcription elongation factor GreA [Lactobacillus kefiranofaciens]	1.9701e-09	6.99301		WP_056982960.1	16S rRNA (cytidine(1402)-2'-O)-methyltransferase [Lentilactobacillus kefiri]	9.06644e-09	-2.431
WP_020282065.1	MULTISPECIES: hypothetical protein [Lentilactobacillus]	0.0190252	6.94444		WP_056982605.1	30S ribosome-binding factor RbfA [Lentilactobacillus kefiri]	1.04665e-08	-2.427
WP_013854219.1	histidine--tRNA ligase [Lactobacillus kefiranofaciens]	3.66796e-14	6.94444		WP_056982577.1	DUF896 domain-containing protein [Lentilactobacillus kefiri]	1.71106e-08	-2.422
WP_013855231.1	hypothetical protein [Lactobacillus kefiranofaciens]	8.42822e-13	6.94444		WP_056982596.1	ribosome maturation factor RimP [Lentilactobacillus kefiri]	6.27419e-05	-2.406
WP_013854382.1	F0F1 ATP synthase subunit gamma [Lactobacillus kefiranofaciens]	1.44478e-10	6.84932		WP_056981248.1	ribosome biogenesis GTPase YqeH [Lentilactobacillus kefiri]	3.48559e-06	-2.396
WP_013853752.1	bis(5'-nucleosyl)-tetraphosphatase (symmetrical) YqeK [Lactobacillus kefiranofaciens]	7.9103e-11	6.80272		WP_054769613.1	YigZ family protein [Lentilactobacillus kefiri]	4.12115e-11	-2.395
WP_054769028.1	50S ribosomal protein L15 [Lentilactobacillus kefiri]	2.02073e-07	6.75676		WP_056980965.1	GntR family transcriptional regulator [Lentilactobacillus kefiri]	1.27739e-10	-2.393
WP_013854505.1	type I methionyl aminopeptidase [Lactobacillus kefiranofaciens]	6.26192e-11	6.75676		WP_013855084.1	flavocytochrome c [Lactobacillus kefiranofaciens]	4.25423e-08	-2.39
WP_013854296.1	30S ribosomal protein S20 [Lactobacillus kefiranofaciens]	3.07827e-09	6.75676		WP_054769189.1	class 1b ribonucleoside-diphosphate reductase subunit beta [Lentilactobacillus kefiri]	3.23682e-13	-2.382
WP_013853622.1	thioredoxin [Lactobacillus kefiranofaciens]	1.91985e-09	6.75676		WP_054768961.1	class I SAM-dependent methyltransferase [Lentilactobacillus kefiri]	1.94672e-10	-2.376
WP_013853911.1	50S ribosomal protein L19 [Lactobacillus kefiranofaciens]	1.58898e-12	6.71141		WP_013855253.1	peptide ABC transporter substrate-binding protein [Lactobacillus kefiranofaciens]	3.44887e-09	-2.359
WP_013854899.1	phosphopyruvate hydratase [Lactobacillus kefiranofaciens]	4.02431e-10	6.71141		WP_013728113.1	MULTISPECIES: preprotein translocase subunit SecG [Lentilactobacillus]	2.3657e-05	-2.344
WP_013853575.1	dTMP kinase [Lactobacillus kefiranofaciens]	1.53354e-10	6.66667		WP_054769378.1	glycerol dehydrogenase [Lentilactobacillus kefiri]	4.40471e-09	-2.341
WP_013854173.1	HslU--HslV peptidase proteolytic subunit [Lactobacillus kefiranofaciens]	1.55423e-10	6.62252		WP_056983114.1	type II toxin-antitoxin system HicB family antitoxin [Lentilactobacillus kefiri]	3.90864e-08	-2.337
WP_013853669.1	dihydroxyacetone kinase subunit DhaK [Lactobacillus kefiranofaciens]	1.06503e-09	6.53595		WP_056982491.1	recombinase RecA [Lentilactobacillus kefiri]	8.84362e-12	-2.33
WP_013853932.1	ribosomal L7Ae/L30e/S12e/Gadd45 family protein [Lactobacillus kefiranofaciens]	5.39566e-11	6.45161		WP_056982345.1	PFL family protein [Lentilactobacillus kefiri]	1.09001e-11	-2.32
WP_162150281.1	F0F1 ATP synthase subunit B [Lactobacillus kefiranofaciens]	1.32975e-11	6.45161		WP_056981482.1	cold-shock protein [Lentilactobacillus kefiri]	1.75207e-12	-2.308
WP_013855373.1	MULTISPECIES: dihydroxyacetone kinase subunit L [Lactobacillus]	2.82862e-09	6.45161		WP_056980940.1	ABC transporter ATP-binding protein [Lentilactobacillus kefiri]	1.8489e-08	-2.304
WP_013854690.1	C69 family dipeptidase [Lactobacillus kefiranofaciens]	2.22636e-13	6.41026		WP_054769018.1	Asp-tRNA(Asn)/Glu-tRNA(Gln) amidotransferase subunit GatC [Lentilactobacillus kefiri]	7.24809e-08	-2.29
WP_013853805.1	pyridoxamine 5'-phosphate oxidase family protein [Lactobacillus kefiranofaciens]	2.1524e-10	6.36943		WP_054769511.1	MerR family transcriptional regulator [Lentilactobacillus kefiri]	1.30997e-09	-2.279
WP_013854925.1	DNA topoisomerase (ATP-hydrolyzing) subunit B [Lactobacillus kefiranofaciens]	2.07846e-12	6.32911		WP_056982336.1	MMPL family transporter [Lentilactobacillus kefiri]	5.18285e-09	-2.275
WP_013854763.1	CpsD/CapB family tyrosine-protein kinase [Lactobacillus kefiranofaciens]	2.00487e-12	6.32911		WP_056982420.1	DUF3800 domain-containing protein [Lentilactobacillus kefiri]	5.75428e-07	-2.274
WP_013855262.1	Hsp20/alpha crystallin family protein [Lactobacillus kefiranofaciens]	8.2332e-11	6.32911		WP_056983251.1	ATP-dependent Clp protease ATP-binding subunit [Lentilactobacillus kefiri]	1.17689e-08	-2.273
WP_013854753.1	glycosyltransferase [Lactobacillus kefiranofaciens]	3.16168e-17	6.32911		WP_054769090.1	NADP-dependent oxidoreductase [Lentilactobacillus kefiri]	1.24899e-07	-2.272
WP_013854433.1	triose-phosphate isomerase [Lactobacillus kefiranofaciens]	4.27383e-12	6.25		WP_013854861.1	glycerol kinase GlpK [Lactobacillus kefiranofaciens]	4.36493e-08	-2.272
WP_025084137.1	PepSY domain-containing protein [Lactobacillus kefiranofaciens]	4.27383e-12	6.21118		WP_056981196.1	S8/S53 family peptidase [Lentilactobacillus kefiri]	1.33714e-10	-2.262
WP_013854759.1	multidrug MFS transporter [Lactobacillus kefiranofaciens]	3.50876e-12	6.21118		WP_179286816.1	rod shape-determining protein MreC [Lentilactobacillus kefiri]	1.69816e-11	-2.261
WP_013855288.1	CTP synthase [Lactobacillus kefiranofaciens]	9.01519e-12	6.21118		WP_054768813.1	aspartate-semialdehyde dehydrogenase [Lentilactobacillus kefiri]	9.76044e-11	-2.255
WP_013854606.1	Asp-tRNA(Asn)/Glu-tRNA(Gln) amidotransferase subunit GatA [Lactobacillus kefiranofaciens]	2.24332e-10	6.17284		WP_054769813.1	YlbG family protein [Lentilactobacillus kefiri]	5.30326e-07	-2.248
WP_013855052.1	ATP-dependent Clp protease ATP-binding subunit [Lactobacillus kefiranofaciens]	2.81347e-11	6.17284		WP_056981823.1	S-ribosylhomocysteine lyase [Lentilactobacillus kefiri]	1.27072e-08	-2.231
WP_025084140.1	dihydroxyacetone kinase subunit L [Lactobacillus kefiranofaciens]	9.12048e-08	6.17284		WP_056983057.1	metal ABC transporter solute-binding protein [Lentilactobacillus kefiri]	9.62771e-08	-2.223
WP_013854441.1	YvcK family protein [Lactobacillus kefiranofaciens]	1.31795e-12	6.17284		WP_056981990.1	ABC transporter permease [Lentilactobacillus kefiri]	4.73996e-08	-2.222
WP_013854547.1	ATP-binding cassette domain-containing protein [Lactobacillus kefiranofaciens]	7.50608e-10	6.13497		WP_056983213.1	23S rRNA (uracil(1939)-C(5))-methyltransferase RlmD [Lentilactobacillus kefiri]	2.25117e-10	-2.221
WP_013855249.1	tyrosine--tRNA ligase [Lactobacillus kefiranofaciens]	9.60778e-12	6.13497		WP_054769259.1	nitroreductase family protein [Lentilactobacillus kefiri]	6.74554e-08	-2.209
WP_025084262.1	MULTISPECIES: hypothetical protein [Bacteria]	1.39937e-12	6.13497		WP_056983192.1	acetyl-CoA carboxylase carboxyl transferase subunit alpha [Lentilactobacillus kefiri]	2.76088e-05	-2.206
WP_025084094.1	peptide chain release factor 3 [Lactobacillus kefiranofaciens]	8.73573e-11	6.09756		WP_054769232.1	tRNA 2-thiouridine(34) synthase MnmA [Lentilactobacillus kefiri]	1.09628e-12	-2.183
WP_013855212.1	MULTISPECIES: acetyl-CoA carboxylase carboxyl transferase subunit alpha [Lactobacillus]	7.84122e-12	6.06061		WP_054769620.1	hypothetical protein [Lentilactobacillus kefiri]	2.38296e-06	-2.182
WP_013855136.1	TetR/AcrR family transcriptional regulator [Lactobacillus kefiranofaciens]	1.66371e-09	6.0241		WP_054769092.1	HTH domain-containing protein [Lentilactobacillus kefiri]	5.50454e-10	-2.179
WP_013854357.1	cysteine desulfurase [Lactobacillus kefiranofaciens]	1.09134e-11	6.0241		WP_056982937.1	transcription termination/antitermination protein NusG [Lentilactobacillus kefiri]	9.78359e-08	-2.177
WP_013853597.1	co-chaperone GroES [Lactobacillus kefiranofaciens]	2.31401e-09	6.0241		WP_056980897.1	HAD-IC family P-type ATPase [Lentilactobacillus kefiri]	2.37016e-10	-2.174
WP_013853693.1	class II fructose-bisphosphate aldolase family protein [Lactobacillus kefiranofaciens]	6.63616e-08	5.98802		WP_054769811.1	tRNA (adenosine(37)-N6)-threonylcarbamoyltransferase complex transferase subunit TsaD [Lentilactobacillus kefiri]	4.2624e-08	-2.17
WP_013853872.1	Asp23/Gls24 family envelope stress response protein [Lactobacillus kefiranofaciens]	4.68195e-11	5.98802		WP_056981205.1	arginine--tRNA ligase [Lentilactobacillus kefiri]	2.96851e-11	-2.17
WP_013854035.1	manganese-dependent inorganic pyrophosphatase [Lactobacillus kefiranofaciens]	1.84397e-09	5.95238		WP_025084216.1	copper-translocating P-type ATPase [Lactobacillus kefiranofaciens]	9.68618e-06	-2.164
WP_013853894.1	DAK2 domain-containing protein [Lactobacillus kefiranofaciens]	2.17659e-11	5.95238		WP_056981405.1	protein jag [Lentilactobacillus kefiri]	1.52427e-11	-2.156
WP_054769044.1	CtsR family transcriptional regulator [Lentilactobacillus kefiri]	8.76894e-11	5.88235		WP_054769870.1	NAD(P)/FAD-dependent oxidoreductase [Lentilactobacillus kefiri]	2.15113e-05	-2.154
WP_013854325.1	undecaprenyldiphospho-muramoylpentapeptide beta-N-acetylglucosaminyltransferase [Lactobacillus kefiranofaciens]	1.18183e-08	5.88235		WP_056983177.1	glycosyltransferase family 2 protein [Lentilactobacillus kefiri]	1.37193e-08	-2.153
WP_013853590.1	sucrose-6-phosphate hydrolase [Lactobacillus kefiranofaciens]	1.84397e-09	5.88235		WP_054769274.1	winged helix-turn-helix transcriptional regulator [Lentilactobacillus kefiri]	9.26481e-07	-2.152
WP_056981740.1	N-acetyltransferase [Lentilactobacillus kefiri]	3.57069e-12	5.84795		WP_054769100.1	16S rRNA (adenine(1518)-N(6)/adenine(1519)-N(6))-dimethyltransferase RsmA [Lentilactobacillus kefiri]	8.33964e-07	-2.149
WP_013853579.1	16S rRNA (cytidine(1402)-2'-O)-methyltransferase [Lactobacillus kefiranofaciens]	6.91582e-11	5.81395		WP_056981587.1	ROK family protein [Lentilactobacillus kefiri]	6.13833e-10	-2.139
WP_013853531.1	histidine phosphatase family protein [Lactobacillus kefiranofaciens]	4.40306e-10	5.81395		WP_054769716.1	phosphate signaling complex protein PhoU [Lentilactobacillus kefiri]	4.22499e-08	-2.136
WP_013853504.1	50S ribosomal protein L14 [Lactobacillus kefiranofaciens]	1.58898e-12	5.81395		WP_056981760.1	hypothetical protein [Lentilactobacillus kefiri]	1.90285e-07	-2.135
WP_013854154.1	hypothetical protein [Lactobacillus kefiranofaciens]	1.48945e-08	5.81395		WP_056982992.1	peptide ABC transporter substrate-binding protein [Lentilactobacillus kefiri]	6.26949e-12	-2.133
WP_013853839.1	MULTISPECIES: peptide-methionine (R)-S-oxide reductase MsrB [Lactobacillus]	2.15103e-13	5.81395		WP_056980957.1	acetate/propionate family kinase [Lentilactobacillus kefiri]	5.96082e-11	-2.12
WP_013853518.1	50S ribosomal protein L17 [Lactobacillus kefiranofaciens]	1.16444e-11	5.78035		WP_056982949.1	class 1b ribonucleoside-diphosphate reductase subunit alpha [Lentilactobacillus kefiri]	3.45006e-12	-2.117
WP_013854510.1	DEAD/DEAH box helicase [Lactobacillus kefiranofaciens]	5.35917e-16	5.78035		WP_054769617.1	zinc-dependent alcohol dehydrogenase family protein [Lentilactobacillus kefiri]	7.42568e-09	-2.115
WP_025084118.1	sugar-phosphatase [Lactobacillus kefiranofaciens]	1.16974e-07	5.78035		WP_056982436.1	histidine phosphatase family protein [Lentilactobacillus kefiri]	4.38434e-09	-2.114
WP_054768779.1	DNA starvation/stationary phase protection protein [Lentilactobacillus kefiri]	3.3396e-08	5.74713		WP_056982202.1	argininosuccinate lyase [Lentilactobacillus kefiri]	7.7105e-10	-2.109
WP_013854454.1	NAD(P)H-dependent glycerol-3-phosphate dehydrogenase [Lactobacillus kefiranofaciens]	3.40653e-09	5.74713		WP_056981021.1	class II fumarate hydratase [Lentilactobacillus kefiri]	8.63135e-12	-2.099
WP_025084068.1	glycine--tRNA ligase subunit beta [Lactobacillus kefiranofaciens]	4.5478e-11	5.74713		WP_054769539.1	phosphoglycerate dehydrogenase [Lentilactobacillus kefiri]	9.65447e-11	-2.096
WP_013854663.1	hypothetical protein [Lactobacillus kefiranofaciens]	1.3975e-08	5.74713		WP_054769277.1	autolysin [Lentilactobacillus kefiri]	1.07896e-07	-2.095
WP_013854301.1	16S rRNA (guanine(966)-N(2))-methyltransferase RsmD [Lactobacillus kefiranofaciens]	7.45782e-10	5.68182		WP_008213905.1	MULTISPECIES: hypothetical protein [Lentilactobacillus]	5.59267e-06	-2.093
WP_013854381.1	F0F1 ATP synthase subunit beta [Lactobacillus kefiranofaciens]	3.37998e-10	5.64972		WP_054768812.1	hypothetical protein [Lentilactobacillus kefiri]	3.57874e-09	-2.067
WP_013853735.1	SPFH domain-containing protein [Lactobacillus kefiranofaciens]	4.09256e-06	5.64972		WP_054769368.1	septum site-determining protein MinD [Lentilactobacillus kefiri]	2.08132e-07	-2.061
WP_013855316.1	alanine racemase [Lactobacillus kefiranofaciens]	9.92058e-11	5.64972		WP_056981609.1	nucleoside 2-deoxyribosyltransferase [Lentilactobacillus kefiri]	9.26481e-07	-2.061
WP_013854448.1	glycogen synthase GlgA [Lactobacillus kefiranofaciens]	3.37998e-10	5.61798		WP_056980885.1	hypothetical protein [Lentilactobacillus kefiri]	1.19297e-05	-2.054
WP_013853542.1	dUTP diphosphatase [Lactobacillus kefiranofaciens]	4.52109e-13	5.61798		WP_095345052.1	ABC transporter permease subunit [Lentilactobacillus kefiri]	8.14702e-06	-2.052
WP_013854191.1	(d)CMP kinase [Lactobacillus kefiranofaciens]	1.47145e-10	5.61798		WP_056982514.1	hypothetical protein [Lentilactobacillus kefiri]	1.51579e-09	-2.046
WP_056981779.1	glucosaminidase domain-containing protein [Lentilactobacillus kefiri]	5.00286e-06	5.58659		WP_056980938.1	hypothetical protein [Lentilactobacillus kefiri]	1.69157e-07	-2.042
WP_013855277.1	bifunctional UDP-N-acetylglucosamine diphosphorylase/glucosamine-1-phosphate N-acetyltransferase GlmU [Lactobacillus kefiranofaciens]	5.26139e-12	5.58659		WP_054769682.1	50S ribosomal protein L33 [Lentilactobacillus kefiri]	0.000554094	-2.041
WP_013855154.1	phosphate/phosphite/phosphonate ABC transporter substrate-binding protein [Lactobacillus kefiranofaciens]	3.23714e-11	5.49451		WP_179286781.1	ATP-dependent Clp protease ATP-binding subunit ClpX [Lentilactobacillus kefiri]	1.28046e-09	-2.018
WP_013853524.1	30S ribosomal protein S9 [Lactobacillus kefiranofaciens]	2.69145e-09	5.49451		WP_054768948.1	hypothetical protein [Lentilactobacillus kefiri]	1.0981e-07	-2.018
WP_013855276.1	pur operon repressor [Lactobacillus kefiranofaciens]	1.09628e-12	5.49451		WP_054768968.1	helix-turn-helix transcriptional regulator [Lentilactobacillus kefiri]	2.39313e-07	-2.017
WP_013854827.1	ParA family protein [Lactobacillus kefiranofaciens]	3.75364e-11	5.49451		WP_054769538.1	3-phosphoserine/phosphohydroxythreonine transaminase [Lentilactobacillus kefiri]	4.73568e-10	-2.012
WP_013854826.1	ParB/RepB/Spo0J family partition protein [Lactobacillus kefiranofaciens]	3.04569e-09	5.46448		WP_056982528.1	tRNA guanosine(34) transglycosylase Tgt [Lentilactobacillus kefiri]	3.07827e-09	-2.009
WP_013854038.1	DNA topoisomerase IV subunit B [Lactobacillus kefiranofaciens]	8.2293e-15	5.46448		WP_056982813.1	bifunctional metallophosphatase/5'-nucleotidase [Lentilactobacillus kefiri]	5.0852e-11	-2.003
WP_013854629.1	antibiotic biosynthesis monooxygenase [Lactobacillus kefiranofaciens]	3.36139e-09	5.40541		WP_013854598.1	cold-shock protein [Lactobacillus kefiranofaciens]	5.04862e-09	-2.001
WP_013854766.1	GTPase HflX [Lactobacillus kefiranofaciens]	5.93119e-13	5.40541		WP_056982101.1	ABC-F family ATP-binding cassette domain-containing protein [Lentilactobacillus kefiri]	3.40024e-10	-1.997
WP_013851317.1	hypothetical protein [Lactobacillus kefiranofaciens]	4.31326e-14	5.37634		WP_013853614.1	glucose-6-phosphate dehydrogenase [Lactobacillus kefiranofaciens]	1.17689e-08	-1.982
WP_013854292.1	elongation factor Tu [Lactobacillus kefiranofaciens]	2.1524e-10	5.34759		WP_020281908.1	MULTISPECIES: 30S ribosomal protein S15 [Lentilactobacillus]	3.47216e-08	-1.98
WP_013855019.1	aldo/keto reductase [Lactobacillus kefiranofaciens]	4.02725e-05	5.34759		WP_013855275.1	Veg family protein [Lactobacillus kefiranofaciens]	4.86203e-07	-1.974
WP_013854662.1	NUDIX domain-containing protein [Lactobacillus kefiranofaciens]	2.9504e-12	5.31915		WP_013854175.1	methylenetetrahydrofolate--tRNA-(uracil(54)-C(5))-methyltransferase (FADH(2)-oxidizing) TrmFO [Lactobacillus kefiranofaciens]	6.89377e-10	-1.972
WP_013854206.1	SDR family oxidoreductase [Lactobacillus kefiranofaciens]	4.23471e-11	5.29101		WP_054768998.1	cell division protein ZapA [Lentilactobacillus kefiri]	4.48661e-08	-1.97
WP_013853510.1	30S ribosomal protein S5 [Lactobacillus kefiranofaciens]	8.15394e-10	5.29101		WP_054769183.1	preprotein translocase subunit SecE [Lentilactobacillus kefiri]	2.71804e-06	-1.968
WP_013854617.1	ammonia-dependent NAD(+) synthetase [Lactobacillus kefiranofaciens]	7.71968e-11	5.26316		WP_013855247.1	LCP family protein [Lactobacillus kefiranofaciens]	4.77701e-08	-1.961
WP_013853711.1	FMN-dependent dehydrogenase [Lactobacillus kefiranofaciens]	1.67891e-08	5.26316		WP_054769641.1	hypothetical protein [Lentilactobacillus kefiri]	6.67327e-07	-1.954
WP_013854513.1	hypoxanthine phosphoribosyltransferase [Lactobacillus kefiranofaciens]	1.39919e-15	5.2356		WP_056980952.1	ATP-binding cassette domain-containing protein [Lentilactobacillus kefiri]	9.3275e-06	-1.952
WP_013855152.1	universal stress protein [Lactobacillus kefiranofaciens]	3.53978e-11	5.2356		WP_013855070.1	SLAP domain-containing protein [Lactobacillus kefiranofaciens]	1.64253e-08	-1.95
WP_025084055.1	DNA replication initiation control protein YabA [Lactobacillus kefiranofaciens]	7.71545e-08	5.20833		WP_056982207.1	GTPase ObgE [Lentilactobacillus kefiri]	6.38902e-10	-1.942
WP_176752296.1	HU family DNA-binding protein [Lactobacillus kefiranofaciens]	4.75444e-10	5.20833		WP_056983053.1	hydrolase [Lentilactobacillus kefiri]	7.68466e-06	-1.939
WP_013855256.1	IMP dehydrogenase [Lactobacillus kefiranofaciens]	2.14438e-10	5.20833		WP_054769022.1	50S ribosomal protein L13 [Lentilactobacillus kefiri]	3.17174e-08	-1.927
WP_013854739.1	MULTISPECIES: transporter substrate-binding domain-containing protein [Lactobacillus]	3.07827e-09	5.20833		WP_054769777.1	aminotransferase class V-fold PLP-dependent enzyme [Lentilactobacillus kefiri]	7.93974e-12	-1.909
WP_025084123.1	GntR family transcriptional regulator [Lactobacillus kefiranofaciens]	5.36544e-10	5.18135		WP_013854817.1	aspartate/glutamate racemase family protein [Lactobacillus kefiranofaciens]	4.9918e-06	-1.905
WP_025084191.1	thiol peroxidase [Lactobacillus kefiranofaciens]	1.55621e-11	5.15464		WP_013853851.1	MULTISPECIES: phosphotransferase [Lactobacillus]	1.38888e-06	-1.899
WP_025084129.1	DivIVA domain-containing protein [Lactobacillus kefiranofaciens]	3.36481e-14	5.12821		WP_056981585.1	VOC family protein [Lentilactobacillus kefiri]	2.23148e-09	-1.894
WP_013855319.1	aminoacyl-tRNA hydrolase [Lactobacillus kefiranofaciens]	2.13835e-08	5.12821		WP_056982131.1	NUDIX hydrolase [Lentilactobacillus kefiri]	9.13034e-07	-1.894
WP_013854836.1	hypothetical protein [Lactobacillus kefiranofaciens]	9.7196e-12	5.12821		WP_056982922.1	2,3-bisphosphoglycerate-dependent phosphoglycerate mutase [Lentilactobacillus kefiri]	2.834e-10	-1.892
WP_013855273.1	ribonuclease M5 [Lactobacillus kefiranofaciens]	4.68057e-09	5.12821		WP_056981675.1	phage major capsid protein [Lentilactobacillus kefiri]	0.000670742	-1.883
WP_013855206.1	3-oxoacyl-ACP reductase FabG [Lactobacillus kefiranofaciens]	3.14634e-12	5.10204		WP_056981243.1	translation initiation factor IF-3 [Lentilactobacillus kefiri]	1.13494e-08	-1.882
WP_013854923.1	30S ribosomal protein S6 [Lactobacillus kefiranofaciens]	1.24669e-12	5.10204		WP_054769012.1	pyrimidine-nucleoside phosphorylase [Lentilactobacillus kefiri]	2.15157e-08	-1.88
WP_025084272.1	MULTISPECIES: acyltransferase [Lactobacillus]	1.78506e-14	5.10204		WP_056981753.1	cell surface protein [Lentilactobacillus kefiri]	0.00638674	-1.877
WP_025084061.1	DUF896 domain-containing protein [Lactobacillus kefiranofaciens]	3.55485e-09	5.07614		WP_056981758.1	ABC transporter ATP-binding protein [Lentilactobacillus kefiri]	3.55827e-08	-1.874
WP_013853923.1	ribosome recycling factor [Lactobacillus kefiranofaciens]	4.32309e-13	5.07614		WP_056982093.1	ABC transporter substrate-binding protein [Lentilactobacillus kefiri]	2.13723e-05	-1.873
WP_013853904.1	C69 family dipeptidase [Lactobacillus kefiranofaciens]	2.00147e-10	5.07614		WP_056981266.1	phenylalanine--tRNA ligase subunit alpha [Lentilactobacillus kefiri]	1.73468e-08	-1.873
WP_013854186.1	tetratricopeptide repeat protein [Lactobacillus kefiranofaciens]	1.00628e-06	5.05051		WP_056981342.1	hypothetical protein [Lentilactobacillus kefiri]	6.06079e-09	-1.867
WP_013854881.1	adenylosuccinate lyase [Lactobacillus kefiranofaciens]	1.32776e-13	5.05051		WP_056982108.1	tRNA (cytidine(34)-2'-O)-methyltransferase [Lentilactobacillus kefiri]	4.78003e-10	-1.86
WP_013854200.1	pyruvate kinase [Lactobacillus kefiranofaciens]	1.57259e-10	5.05051		WP_056981505.1	uracil phosphoribosyltransferase [Lentilactobacillus kefiri]	1.05566e-08	-1.86
WP_013853778.1	type I glutamate--ammonia ligase [Lactobacillus kefiranofaciens]	6.91367e-10	5.02513		WP_056981154.1	leucine--tRNA ligase [Lentilactobacillus kefiri]	1.79615e-06	-1.86
WP_025084242.1	alpha-glucosidase [Lactobacillus kefiranofaciens]	2.69162e-05	5.02513		WP_056982838.1	AAA family ATPase [Lentilactobacillus kefiri]	6.17907e-11	-1.859
WP_013855028.1	ABC transporter ATP-binding protein [Lactobacillus kefiranofaciens]	5.93174e-09	4.97512		WP_056982553.1	YebC/PmpR family DNA-binding transcriptional regulator [Lentilactobacillus kefiri]	4.2467e-06	-1.858
WP_013854020.1	winged helix-turn-helix transcriptional regulator [Lactobacillus kefiranofaciens]	2.06417e-09	4.92611		WP_056982361.1	peroxiredoxin [Lentilactobacillus kefiri]	5.58751e-08	-1.858
WP_013854608.1	CamS family sex pheromone protein [Lactobacillus kefiranofaciens]	4.91746e-13	4.92611		WP_056981085.1	response regulator transcription factor [Lentilactobacillus kefiri]	4.74478e-07	-1.854
WP_013437296.1	MULTISPECIES: dihydroxyacetone kinase subunit DhaK [Lactobacillus]	8.01891e-08	4.92611		WP_056981212.1	HD domain-containing protein [Lentilactobacillus kefiri]	4.53798e-08	-1.853
WP_082619728.1	lipoate--protein ligase [Lentilactobacillus kefiri]	1.49155e-10	4.90196		WP_179286779.1	UDP-N-acetylglucosamine 2-epimerase (non-hydrolyzing) [Lentilactobacillus kefiri]	0.00023239	-1.851
WP_025084207.1	phenylalanine--tRNA ligase subunit alpha [Lactobacillus kefiranofaciens]	2.45754e-10	4.90196		WP_054769025.1	DNA-directed RNA polymerase subunit alpha [Lentilactobacillus kefiri]	5.98957e-08	-1.849
WP_013854824.1	redox-regulated ATPase YchF [Lactobacillus kefiranofaciens]	9.30691e-10	4.87805		WP_013854775.1	ribonucleotide-diphosphate reductase subunit beta [Lactobacillus kefiranofaciens]	0.000310269	-1.844
WP_143000310.1	hypothetical protein [Lactobacillus kefiranofaciens]	1.58101e-09	4.83092		WP_056982433.1	hypothetical protein [Lentilactobacillus kefiri]	2.61328e-07	-1.84
WP_054769509.1	hypothetical protein [Lentilactobacillus kefiri]	1.22186e-10	4.7619		WP_056983240.1	50S ribosomal protein L3 [Lentilactobacillus kefiri]	7.52524e-09	-1.839
WP_056982504.1	site-specific integrase, partial [Lentilactobacillus kefiri]	9.6061e-07	4.73934		WP_056981844.1	NUDIX domain-containing protein [Lentilactobacillus kefiri]	3.10578e-05	-1.837
WP_013854667.1	bifunctional acetaldehyde-CoA/alcohol dehydrogenase [Lactobacillus kefiranofaciens]	2.60082e-12	4.73934		WP_056982530.1	DNA polymerase IV [Lentilactobacillus kefiri]	5.94956e-06	-1.836
WP_013854058.1	hypothetical protein [Lactobacillus kefiranofaciens]	2.32566e-08	4.73934		WP_056982098.1	MarR family transcriptional regulator [Lentilactobacillus kefiri]	3.82063e-06	-1.83
WP_013853549.1	hypothetical protein [Lactobacillus kefiranofaciens]	1.1736e-07	4.73934		WP_056981714.1	thioredoxin [Lentilactobacillus kefiri]	1.95146e-05	-1.825
WP_013854465.1	ribonuclease Y [Lactobacillus kefiranofaciens]	5.18285e-09	4.73934		WP_054769340.1	serine hydroxymethyltransferase [Lentilactobacillus kefiri]	1.87095e-07	-1.822
WP_056982642.1	pyruvate oxidase [Lentilactobacillus kefiri]	5.83267e-08	4.71698		WP_054769252.1	aldehyde dehydrogenase [Lentilactobacillus kefiri]	3.63524e-05	-1.821
WP_013854434.1	phosphoglycerate kinase [Lactobacillus kefiranofaciens]	1.85557e-11	4.71698		WP_056981984.1	oligoendopeptidase F [Lentilactobacillus kefiri]	4.80822e-07	-1.817
WP_013853715.1	DNA repair exonuclease [Lactobacillus kefiranofaciens]	1.05927e-08	4.71698		WP_056983238.1	50S ribosomal protein L23 [Lentilactobacillus kefiri]	1.1379e-08	-1.812
WP_025084258.1	fructosamine kinase family protein [Lactobacillus kefiranofaciens]	4.01902e-07	4.6729		WP_013854054.1	ATP-binding cassette domain-containing protein [Lactobacillus kefiranofaciens]	6.45487e-05	-1.812
WP_013853920.1	30S ribosomal protein S2 [Lactobacillus kefiranofaciens]	1.11487e-10	4.6729		WP_054769188.1	D-2-hydroxyacid dehydrogenase [Lentilactobacillus kefiri]	3.14098e-10	-1.809
WP_013854820.1	response regulator transcription factor [Lactobacillus kefiranofaciens]	4.10076e-12	4.62963		WP_013855203.1	ketoacyl-ACP synthase III [Lactobacillus kefiranofaciens]	2.5221e-08	-1.809
WP_013854607.1	Asp-tRNA(Asn)/Glu-tRNA(Gln) amidotransferase subunit GatC [Lactobacillus kefiranofaciens]	7.40509e-13	4.60829		WP_082619755.1	aspartate--tRNA ligase, partial [Lentilactobacillus kefiri]	1.06503e-09	-1.806
WP_013853598.1	chaperonin GroEL [Lactobacillus kefiranofaciens]	3.05383e-10	4.60829		WP_056981214.1	peptidylprolyl isomerase [Lentilactobacillus kefiri]	5.92395e-07	-1.804
WP_056982440.1	type I pantothenate kinase [Lentilactobacillus kefiri]	2.08245e-09	4.58716		WP_056982183.1	ComE operon protein 2 [Lentilactobacillus kefiri]	0.000815637	-1.787
WP_013854855.1	ABC transporter ATP-binding protein [Lactobacillus kefiranofaciens]	4.65135e-09	4.58716		WP_056983249.1	DNA-directed RNA polymerase subunit beta [Lentilactobacillus kefiri]	6.44307e-08	-1.783
WP_013854313.1	5'-methylthioadenosine/adenosylhomocysteine nucleosidase [Lactobacillus kefiranofaciens]	4.01029e-08	4.56621		WP_056983283.1	tyrosine--tRNA ligase [Lentilactobacillus kefiri]	1.11418e-06	-1.783
WP_013853576.1	cyclic-di-AMP receptor [Lactobacillus kefiranofaciens]	2.12796e-08	4.56621		WP_056980893.1	hypothetical protein [Lentilactobacillus kefiri]	7.39178e-08	-1.781
WP_013854829.1	16S rRNA (guanine(527)-N(7))-methyltransferase RsmG [Lactobacillus kefiranofaciens]	8.89806e-12	4.54545		WP_013854364.1	SEC10/PgrA surface exclusion domain-containing protein [Lactobacillus kefiranofaciens]	1.13163e-06	-1.78
WP_013853588.1	redox-sensing transcriptional repressor Rex [Lactobacillus kefiranofaciens]	4.73862e-13	4.54545		WP_082619758.1	pur operon repressor [Lentilactobacillus kefiri]	4.7068e-11	-1.779
WP_013853731.1	UDP-N-acetylmuramate--L-alanine ligase [Lactobacillus kefiranofaciens]	4.06691e-10	4.52489		WP_056982155.1	ribokinase [Lentilactobacillus kefiri]	6.1061e-06	-1.779
WP_013853899.1	ABC transporter ATP-binding protein [Lactobacillus kefiranofaciens]	3.19396e-11	4.52489		WP_056982775.1	DegV family protein [Lentilactobacillus kefiri]	2.43641e-08	-1.776
WP_013854188.1	HU family DNA-binding protein [Lactobacillus kefiranofaciens]	1.29725e-10	4.52489		WP_013854358.1	septation ring formation regulator EzrA [Lactobacillus kefiranofaciens]	3.3985e-07	-1.774
WP_013853660.1	leucine--tRNA ligase [Lactobacillus kefiranofaciens]	9.74415e-15	4.52489		WP_054769589.1	ornithine carbamoyltransferase [Lentilactobacillus kefiri]	2.42424e-07	-1.773
WP_025084110.1	primosomal protein N' [Lactobacillus kefiranofaciens]	3.12213e-13	4.4843		WP_054769238.1	5'-methylthioadenosine/adenosylhomocysteine nucleosidase [Lentilactobacillus kefiri]	6.49968e-06	-1.77
WP_003625817.1	MULTISPECIES: 30S ribosomal protein S11 [Lactobacillus]	3.60807e-12	4.4843		WP_056982133.1	cysteine desulfurase [Lentilactobacillus kefiri]	2.58377e-07	-1.766
WP_013854672.1	PTS sugar transporter subunit IIB [Lactobacillus kefiranofaciens]	3.15923e-11	4.44444		WP_054769728.1	hypothetical protein [Lentilactobacillus kefiri]	0.000399959	-1.765
WP_013853926.1	RIP metalloprotease RseP [Lactobacillus kefiranofaciens]	3.5389e-08	4.44444		WP_056981259.1	alcohol dehydrogenase AdhP [Lentilactobacillus kefiri]	9.02598e-09	-1.764
WP_013853927.1	proline--tRNA ligase [Lactobacillus kefiranofaciens]	1.24015e-10	4.44444		WP_013854823.1	DUF1129 family protein [Lactobacillus kefiranofaciens]	0.000452174	-1.764
WP_034536249.1	citrate lyase subunit alpha [Lactobacillus kefiranofaciens]	1.67375e-08	4.42478		WP_056982716.1	hypoxanthine phosphoribosyltransferase [Lentilactobacillus kefiri]	7.45782e-10	-1.763
WP_025084307.1	ATP-binding cassette domain-containing protein [Lactobacillus kefiranofaciens]	1.18183e-08	4.40529		WP_013853779.1	hypothetical protein [Lactobacillus kefiranofaciens]	2.07471e-05	-1.758
WP_013853972.1	GatB/YqeY domain-containing protein [Lactobacillus kefiranofaciens]	1.09134e-11	4.36681		WP_056980910.1	glutamate-5-semialdehyde dehydrogenase [Lentilactobacillus kefiri]	3.18899e-08	-1.757
WP_013855363.1	ABC transporter ATP-binding protein [Lactobacillus kefiranofaciens]	2.46307e-09	4.36681		WP_056981200.1	carboxylate--amine ligase [Lentilactobacillus kefiri]	2.5221e-08	-1.752
WP_013853937.1	heat-inducible transcriptional repressor HrcA [Lactobacillus kefiranofaciens]	8.37762e-10	4.34783		WP_054769565.1	universal stress protein [Lentilactobacillus kefiri]	9.37753e-09	-1.747
WP_013854252.1	dihydrofolate reductase [Lactobacillus kefiranofaciens]	3.45112e-08	4.34783		WP_056981755.1	glucosaminidase domain-containing protein [Lentilactobacillus kefiri]	4.69133e-05	-1.746
WP_013854769.1	C40 family peptidase [Lactobacillus kefiranofaciens]	8.04842e-09	4.34783		WP_056982317.1	NADH-dependent flavin oxidoreductase [Lentilactobacillus kefiri]	1.54808e-06	-1.743
WP_056982749.1	DNA helicase RecQ [Lentilactobacillus kefiri]	2.40512e-10	4.329		WP_054769619.1	glucose-6-phosphate isomerase [Lentilactobacillus kefiri]	4.93356e-10	-1.74
WP_013855343.1	hypothetical protein [Lactobacillus kefiranofaciens]	8.20359e-12	4.329		WP_054769011.1	3-hydroxyacyl-ACP dehydratase FabZ [Lentilactobacillus kefiri]	1.00595e-06	-1.738
WP_013853887.1	Stk1 family PASTA domain-containing Ser/Thr kinase [Lactobacillus kefiranofaciens]	9.79002e-12	4.31034		WP_054769706.1	adenylosuccinate synthase [Lentilactobacillus kefiri]	7.4113e-07	-1.738
WP_013855127.1	DUF1002 domain-containing protein [Lactobacillus kefiranofaciens]	6.71755e-07	4.31034		WP_054769029.1	50S ribosomal protein L30 [Lentilactobacillus kefiri]	9.80735e-05	-1.737
WP_013853862.1	SLAP domain-containing protein [Lactobacillus kefiranofaciens]	7.15552e-14	4.31034		WP_056983168.1	glycerol-3-phosphate cytidylyltransferase [Lentilactobacillus kefiri]	2.34364e-05	-1.734
WP_013855281.1	SLAP domain-containing protein [Lactobacillus kefiranofaciens]	1.10737e-08	4.31034		WP_054769149.1	phosphoketolase family protein [Lentilactobacillus kefiri]	1.72688e-08	-1.732
WP_013855334.1	30S ribosomal protein S7 [Lactobacillus kefiranofaciens]	3.18904e-10	4.31034		WP_056982941.1	50S ribosomal protein L10 [Lentilactobacillus kefiri]	1.1686e-09	-1.731
WP_013853762.1	helix-turn-helix transcriptional regulator [Lactobacillus kefiranofaciens]	1.38722e-09	4.29185		WP_056982850.1	ABC transporter ATP-binding protein [Lentilactobacillus kefiri]	0.00135526	-1.725
WP_013853540.1	aminopeptidase C [Lactobacillus kefiranofaciens]	2.95114e-13	4.2735		WP_056981773.1	methionine adenosyltransferase [Lentilactobacillus kefiri]	2.32241e-08	-1.723
WP_013853556.1	MULTISPECIES: 50S ribosomal protein L11 [Lactobacillus]	1.14572e-10	4.2735		WP_056982191.1	ribonuclease J [Lentilactobacillus kefiri]	3.32676e-07	-1.722
WP_013854666.1	glutamine--fructose-6-phosphate transaminase (isomerizing) [Lactobacillus kefiranofaciens]	5.55984e-10	4.25532		WP_056983236.1	30S ribosomal protein S8 [Lentilactobacillus kefiri]	6.60773e-06	-1.721
WP_013854189.1	ribosome biogenesis GTPase Der [Lactobacillus kefiranofaciens]	1.71117e-09	4.25532		WP_054769341.1	thymidine kinase [Lentilactobacillus kefiri]	2.26132e-06	-1.72
WP_013853523.1	MULTISPECIES: 50S ribosomal protein L13 [Lactobacillus]	5.43396e-10	4.25532		WP_025084277.1	DUF4430 domain-containing protein [Lactobacillus kefiranofaciens]	1.32701e-07	-1.716
WP_013854041.1	hypothetical protein [Lactobacillus kefiranofaciens]	8.92392e-09	4.23729		WP_013853935.1	tRNA pseudouridine(55) synthase TruB [Lactobacillus kefiranofaciens]	0.000155146	-1.714
WP_013854623.1	SLAP domain-containing protein [Lactobacillus kefiranofaciens]	1.82978e-11	4.21941		WP_179286789.1	HAD hydrolase-like protein [Lentilactobacillus kefiri]	0.00199048	-1.713
WP_013853896.1	phosphate acyltransferase PlsX [Lactobacillus kefiranofaciens]	1.09624e-05	4.21941		WP_013854165.1	putative ornithine decarboxylase [Lactobacillus kefiranofaciens]	3.58579e-05	-1.713
WP_013855338.1	50S ribosomal protein L23 [Lactobacillus kefiranofaciens]	1.99623e-10	4.20168		WP_056982495.1	DNA mismatch repair protein MutS [Lentilactobacillus kefiri]	0.000171114	-1.712
WP_013854659.1	ATP-binding protein [Lactobacillus kefiranofaciens]	1.02277e-13	4.20168		WP_056982175.1	translational GTPase TypA [Lentilactobacillus kefiri]	6.47141e-08	-1.71
WP_013855332.1	DNA-directed RNA polymerase subunit beta' [Lactobacillus kefiranofaciens]	4.36178e-10	4.1841		WP_056981202.1	amino acid racemase [Lentilactobacillus kefiri]	0.00104856	-1.709
WP_013855336.1	50S ribosomal protein L3 [Lactobacillus kefiranofaciens]	3.76279e-10	4.1841		WP_054769853.1	type I glyceraldehyde-3-phosphate dehydrogenase [Lentilactobacillus kefiri]	2.91114e-06	-1.708
WP_056982800.1	SMC family ATPase [Lentilactobacillus kefiri]	2.6052e-11	4.14938		WP_056982701.1	UDP-N-acetylmuramoyl-tripeptide--D-alanyl-D-alanine ligase [Lentilactobacillus kefiri]	0.00012303	-1.7
WP_013854304.1	translational GTPase TypA [Lactobacillus kefiranofaciens]	1.40709e-10	4.14938		WP_056981548.1	aldo/keto reductase [Lentilactobacillus kefiri]	0.00103361	-1.7
WP_013854294.1	ribonuclease J [Lactobacillus kefiranofaciens]	1.72645e-10	4.13223		WP_056981080.1	preprotein translocase subunit SecA [Lentilactobacillus kefiri]	0.00246407	-1.697
WP_013854839.1	TetR/AcrR family transcriptional regulator [Lactobacillus kefiranofaciens]	3.44887e-09	4.11523		WP_054769135.1	amino acid ABC transporter permease [Lentilactobacillus kefiri]	0.000374866	-1.696
WP_013854082.1	proline iminopeptidase-family hydrolase [Lactobacillus kefiranofaciens]	1.02277e-13	4.11523		WP_056981241.1	threonine--tRNA ligase [Lentilactobacillus kefiri]	1.35489e-06	-1.69
WP_013854242.1	mucus-binding protein [Lactobacillus kefiranofaciens]	7.85495e-09	4.09836		WP_054768984.1	D-2-hydroxyacid dehydrogenase [Lentilactobacillus kefiri]	6.68254e-09	-1.686
WP_013853838.1	MULTISPECIES: hypothetical protein [Lactobacillus]	2.98835e-10	4.09836		WP_054769842.1	hypothetical protein [Lentilactobacillus kefiri]	1.58106e-07	-1.682
WP_013854445.1	phospho-sugar mutase [Lactobacillus kefiranofaciens]	1.26292e-10	4.08163		WP_056981536.1	hypothetical protein [Lentilactobacillus kefiri]	2.43737e-05	-1.679
WP_013853503.1	30S ribosomal protein S17 [Lactobacillus kefiranofaciens]	1.32318e-08	4.06504		WP_013855341.1	MobA/MobL family protein [Lactobacillus kefiranofaciens]	0.000135391	-1.679
WP_013855242.1	hypothetical protein [Lactobacillus kefiranofaciens]	1.43509e-07	4.04858		WP_013853997.1	phosphomevalonate kinase [Lactobacillus kefiranofaciens]	0.000361126	-1.678
WP_054768757.1	GNAT family N-acetyltransferase [Lentilactobacillus kefiri]	6.98422e-06	4.03226		WP_056981390.1	ribonuclease P protein component [Lentilactobacillus kefiri]	3.544e-07	-1.666
WP_013854223.1	50S ribosomal protein L11 methyltransferase [Lactobacillus kefiranofaciens]	5.86018e-12	4.03226		WP_054769443.1	hypothetical protein [Lentilactobacillus kefiri]	1.91712e-08	-1.665
WP_013855266.1	tryptophan--tRNA ligase [Lactobacillus kefiranofaciens]	7.85495e-09	4.03226		WP_054769320.1	oligopeptide ABC transporter substrate-binding protein [Lentilactobacillus kefiri]	2.23296e-07	-1.66
WP_013854249.1	methionine ABC transporter ATP-binding protein [Lactobacillus kefiranofaciens]	1.66783e-06	4.01606		WP_056980976.1	decarboxylating 6-phosphogluconate dehydrogenase [Lentilactobacillus kefiri]	4.55272e-08	-1.655
WP_013854864.1	cobyric acid synthase [Lactobacillus kefiranofaciens]	9.90116e-10	4.01606		WP_056981972.1	adaptor protein MecA [Lentilactobacillus kefiri]	1.33497e-07	-1.655
WP_013854150.1	hypothetical protein [Lactobacillus kefiranofaciens]	1.83853e-08	4.01606		WP_056981296.1	bifunctional acetaldehyde-CoA/alcohol dehydrogenase [Lentilactobacillus kefiri]	1.29561e-09	-1.654
WP_056981494.1	glutamine amidotransferase [Lentilactobacillus kefiri]	9.08546e-09	4		WP_056982926.1	ribose-5-phosphate isomerase RpiA [Lentilactobacillus kefiri]	8.73494e-05	-1.652
WP_013853501.1	30S ribosomal protein S3 [Lactobacillus kefiranofaciens]	3.37998e-10	4		WP_056982890.1	pyrroline-5-carboxylate reductase [Lentilactobacillus kefiri]	5.62078e-06	-1.647
WP_013853566.1	50S ribosomal protein L10 [Lactobacillus kefiranofaciens]	1.58101e-09	3.96825		WP_056981281.1	NADP-dependent phosphogluconate dehydrogenase [Lentilactobacillus kefiri]	1.82708e-08	-1.643
WP_013853891.1	hypothetical protein [Lactobacillus kefiranofaciens]	7.81826e-08	3.95257		WP_056982819.1	DUF2252 domain-containing protein [Lentilactobacillus kefiri]	1.71972e-05	-1.639
WP_013853582.1	tRNA (adenosine(37)-N6)-threonylcarbamoyltransferase complex dimerization subunit type 1 TsaB [Lactobacillus kefiranofaciens]	1.14821e-08	3.93701		WP_056982924.1	C1 family peptidase [Lentilactobacillus kefiri]	8.51309e-06	-1.638
WP_013854444.1	excinuclease ABC subunit UvrB [Lactobacillus kefiranofaciens]	2.60979e-08	3.93701		WP_054769333.1	glycine cleavage system protein H [Lentilactobacillus kefiri]	1.41283e-07	-1.637
WP_054768915.1	23S rRNA (pseudouridine(1915)-N(3))-methyltransferase RlmH [Lentilactobacillus kefiri]	5.94185e-10	3.90625		WP_056980880.1	ArgE/DapE family deacylase [Lentilactobacillus kefiri]	4.86625e-06	-1.633
WP_013854735.1	NAD(P)/FAD-dependent oxidoreductase [Lactobacillus kefiranofaciens]	2.12042e-07	3.90625		WP_056982592.1	proline--tRNA ligase [Lentilactobacillus kefiri]	1.21161e-06	-1.633
WP_013853986.1	ABC transporter ATP-binding protein [Lactobacillus kefiranofaciens]	8.95134e-07	3.90625		WP_013854642.1	hypothetical protein [Lactobacillus kefiranofaciens]	0.000279152	-1.631
WP_013854316.1	cold shock domain-containing protein [Lactobacillus kefiranofaciens]	5.48367e-05	3.89105		WP_056981125.1	ribonucleoside hydrolase RihC [Lentilactobacillus kefiri]	1.2888e-08	-1.627
WP_013853555.1	transcription termination/antitermination protein NusG [Lactobacillus kefiranofaciens]	8.80296e-12	3.87597		WP_056981517.1	rod shape-determining protein RodA [Lentilactobacillus kefiri]	1.83821e-06	-1.62
WP_025084215.1	NADP-dependent phosphogluconate dehydrogenase [Lactobacillus kefiranofaciens]	8.15464e-09	3.87597		WP_056980907.1	ATP-dependent DNA helicase [Lentilactobacillus kefiri]	0.0461767	-1.62
WP_025084114.1	ribosome maturation factor RimM [Lactobacillus kefiranofaciens]	2.06084e-15	3.87597		WP_054769208.1	universal stress protein [Lentilactobacillus kefiri]	8.80861e-06	-1.618
WP_003627549.1	MULTISPECIES: 30S ribosomal protein S16 [Lactobacillus]	4.89467e-07	3.87597		WP_095347900.1	histidine phosphatase family protein [Lentilactobacillus kefiri]	2.24434e-06	-1.615
WP_056983069.1	Hsp20/alpha crystallin family protein [Lentilactobacillus kefiri]	3.70413e-09	3.861		WP_054769227.1	ribonuclease J [Lentilactobacillus kefiri]	1.48226e-07	-1.615
WP_013854244.1	flavocytochrome c [Lactobacillus kefiranofaciens]	3.15543e-11	3.861		WP_013854198.1	site-specific tyrosine recombinase XerD [Lactobacillus kefiranofaciens]	3.45414e-07	-1.615
WP_013853876.1	exodeoxyribonuclease VII small subunit [Lactobacillus kefiranofaciens]	5.78227e-11	3.84615		WP_054768910.1	single-stranded DNA-binding protein [Lentilactobacillus kefiri]	0.00616896	-1.612
WP_013853629.1	hypothetical protein [Lactobacillus kefiranofaciens]	4.40479e-09	3.84615		WP_054768814.1	aminotransferase class I/II-fold pyridoxal phosphate-dependent enzyme [Lentilactobacillus kefiri]	6.76084e-07	-1.61
WP_013854673.1	serine--tRNA ligase [Lactobacillus kefiranofaciens]	3.77901e-13	3.84615		WP_054769000.1	IreB family regulatory phosphoprotein [Lentilactobacillus kefiri]	2.71055e-05	-1.609
WP_013855211.1	MULTISPECIES: acetyl-CoA carboxylase carboxyltransferase subunit beta [Lactobacillus]	1.28193e-09	3.84615		WP_054769185.1	50S ribosomal protein L11 [Lentilactobacillus kefiri]	1.52721e-05	-1.608
WP_013854070.1	SLAP domain-containing protein [Lactobacillus kefiranofaciens]	2.40559e-10	3.83142		WP_013728481.1	MULTISPECIES: 30S ribosomal protein S11 [Lentilactobacillus]	0.00918401	-1.607
WP_054769772.1	guanine deaminase [Lentilactobacillus kefiri]	7.49405e-11	3.81679		WP_056980928.1	hypothetical protein [Lentilactobacillus kefiri]	0.00776452	-1.606
WP_025084205.1	response regulator transcription factor [Lactobacillus kefiranofaciens]	4.32996e-13	3.81679		WP_056981102.1	NAD(P)H-dependent glycerol-3-phosphate dehydrogenase [Lentilactobacillus kefiri]	5.63116e-07	-1.605
WP_013854459.1	preprotein translocase subunit SecA [Lactobacillus kefiranofaciens]	1.8138e-12	3.81679		WP_056982307.1	antibiotic biosynthesis monooxygenase [Lentilactobacillus kefiri]	4.00529e-05	-1.601
WP_025084050.1	30S ribosomal protein S8 [Lactobacillus kefiranofaciens]	3.25358e-10	3.81679		WP_054768949.1	asparagine synthase (glutamine-hydrolyzing) [Lentilactobacillus kefiri]	1.76451e-07	-1.595
WP_013854895.1	hypothetical protein [Lactobacillus kefiranofaciens]	4.48253e-09	3.81679		WP_054769108.1	CBS domain-containing protein [Lentilactobacillus kefiri]	9.09206e-07	-1.595
WP_013855162.1	carboxylate--amine ligase [Lactobacillus kefiranofaciens]	9.46261e-08	3.80228		WP_056980943.1	glycine cleavage system protein H [Lentilactobacillus kefiri]	3.91242e-07	-1.593
WP_013855287.1	DNA-directed RNA polymerase subunit delta [Lactobacillus kefiranofaciens]	1.67114e-10	3.78788		WP_054769770.1	peptide ABC transporter substrate-binding protein [Lentilactobacillus kefiri]	1.2534e-06	-1.59
WP_013853884.1	methionyl-tRNA formyltransferase [Lactobacillus kefiranofaciens]	3.87187e-11	3.78788		WP_054769747.1	hypothetical protein [Lentilactobacillus kefiri]	2.01915e-06	-1.59
WP_013854924.1	DNA gyrase subunit A [Lactobacillus kefiranofaciens]	4.27383e-12	3.77358		WP_056982173.1	dihydrolipoyl dehydrogenase [Lentilactobacillus kefiri]	6.46637e-08	-1.587
WP_013854449.1	glucose-1-phosphate adenylyltransferase subunit GlgD [Lactobacillus kefiranofaciens]	1.68005e-09	3.74532		WP_054769024.1	50S ribosomal protein L17 [Lentilactobacillus kefiri]	6.45017e-07	-1.586
WP_013854322.1	cell division protein FtsZ [Lactobacillus kefiranofaciens]	1.09437e-13	3.74532		WP_056982975.1	PTS sugar transporter subunit IIA [Lentilactobacillus kefiri]	0.000156851	-1.585
WP_013854290.1	ATP-dependent Clp protease ATP-binding subunit ClpX [Lactobacillus kefiranofaciens]	8.57874e-13	3.73134		WP_056981670.1	hypothetical protein, partial [Lentilactobacillus kefiri]	0.000119154	-1.585
WP_025084090.1	phosphoketolase family protein [Lactobacillus kefiranofaciens]	1.16081e-10	3.73134		WP_013854324.1	FtsQ-type POTRA domain-containing protein [Lactobacillus kefiranofaciens]	4.00974e-05	-1.584
WP_056981253.1	nicotinate-nucleotide adenylyltransferase [Lentilactobacillus kefiri]	3.18878e-09	3.71747		WP_054769063.1	NAD-dependent malic enzyme [Lentilactobacillus kefiri]	2.43e-06	-1.581
WP_056982774.1	ATP-binding cassette domain-containing protein [Lentilactobacillus kefiri]	5.70455e-09	3.69004		WP_056981220.1	ABC transporter permease [Lentilactobacillus kefiri]	0.00115951	-1.58
WP_013854439.1	ATP-dependent Clp endopeptidase proteolytic subunit ClpP [Lactobacillus kefiranofaciens]	2.32734e-12	3.69004		WP_013855048.1	hypothetical protein [Lactobacillus kefiranofaciens]	1.97772e-07	-1.58
WP_013855361.1	protein kinase [Lactobacillus kefiranofaciens]	1.69955e-12	3.69004		WP_056982620.1	bifunctional (p)ppGpp synthetase/guanosine-3',5'-bis(diphosphate) 3'-pyrophosphohydrolase [Lentilactobacillus kefiri]	4.26716e-06	-1.578
WP_003627933.1	MULTISPECIES: DNA-dependent RNA polymerase auxiliary subunit epsilon family protein [Lactobacillus]	3.295e-08	3.69004		WP_056982602.1	translation initiation factor IF-2 [Lentilactobacillus kefiri]	1.74095e-05	-1.578
WP_013855224.1	anaerobic ribonucleoside-triphosphate reductase [Lactobacillus kefiranofaciens]	5.58499e-10	3.663		WP_056981492.1	serine hydrolase [Lentilactobacillus kefiri]	0.000121	-1.577
WP_013854268.1	NAD(P)-dependent alcohol dehydrogenase [Lactobacillus kefiranofaciens]	5.68609e-08	3.663		WP_013854708.1	peptide ABC transporter substrate-binding protein [Lactobacillus kefiranofaciens]	0.026479	-1.572
WP_013853678.1	bacteriocin immunity protein [Lactobacillus kefiranofaciens]	1.58675e-09	3.663		WP_056982894.1	GntR family transcriptional regulator [Lentilactobacillus kefiri]	1.40875e-05	-1.57
WP_013854263.1	MULTISPECIES: iron-sulfur cluster biosynthesis family protein [Lactobacillus]	5.45591e-07	3.663		WP_056980953.1	histidine phosphatase family protein [Lentilactobacillus kefiri]	4.80822e-07	-1.566
WP_056982135.1	branched-chain amino acid aminotransferase [Lentilactobacillus kefiri]	1.73771e-09	3.64964		WP_179286800.1	ATP-binding cassette domain-containing protein [Lentilactobacillus kefiri]	2.97049e-05	-1.563
WP_013855041.1	D-alanyl-lipoteichoic acid biosynthesis protein DltD [Lactobacillus kefiranofaciens]	3.34717e-08	3.64964		WP_013854076.1	type I restriction endonuclease subunit R [Lactobacillus kefiranofaciens]	0.0351517	-1.562
WP_013854431.1	uracil-DNA glycosylase [Lactobacillus kefiranofaciens]	1.1453e-08	3.64964		WP_056982609.1	molecular chaperone DnaJ [Lentilactobacillus kefiri]	9.05916e-08	-1.558
[truncated: 406 more rows]
