# Supplementary material for: Integration of Meta-Multi-Omics Data Using Probabilistic Graphs and External Knowledge
Source: Cells. 2023 Aug 4;12(15):1998. doi: 10.3390/cells12151998 (PMC10417344; doi:10.3390/cells12151998)
Supplement: Supplementary file 1 [file cells-12-01998-s001.zip › Supplemental_File_S2.xlsx]

## Sheet: Sheet1
Comparison of MEMINEX and correlation networks. Edges highlighted in yellow indicate common edges between the two networks. Multi-omics edges (MOE), edges that are between different types of omics are highlighted in orange. Node names are indicated in the far-right. Nodes 1-20, 21-40, and 41-60 represent transcripts, proteins, and metobiletes, respectively.
MEMINEX network					Correlation network
Node1	Node2	Strength	MOE (n=25)		Node1	Node2	p-value	r-value	MOE (n=15)		Node_id	Node Name
1	26	0.924			2	6	3.51e-08	0.944361			1	IS30 family transposase (LK1 5.01)
1	48	0.978			2	17	5.59e-07	-0.911278			2	HP (LK2 3.45)
2	3	0.942			3	7	9.96e-07	0.902256			3	HP (LK2 3.39)
2	6	0.982			3	12	4.72e-07	-0.914286			4	Aldo/keto reductase (LK2 3.26)
2	38	0.824			3	15	5.59e-07	-0.911278			5	HP (LK2 3.22)
3	7	0.853			3	19	5.76e-08	-0.938346			6	Resolvase (LK2 3.05)
3	12	0.822			3	21	6.05e-07	0.909774			7	antitoxin YefM (LK2 3.04)
3	19	0.945			3	28	2.94e-07	0.921805			8	toxin YoeB (LK2 3.03)
4	40	0.912			3	43	5.17e-07	0.912782			9	Damage-inducible protein J (LK2 3.02)
6	8	0.964			4	5	9.96e-07	0.902256			10	Damage-inducible protein J (LK1 3.02)
7	34	0.988			5	9	1.56e-12	0.984962			11	peptide ABC transporter (LK1 -5.67)
7	48	0.912			5	10	1.56e-12	0.984962			12	2-dehydropantoate 2-reductase (LK1 -4.94)
8	34	0.982			5	11	2.59e-07	-0.923308			13	acetylornithine transaminase (LK1 -4.88)
8	39	0.816			5	14	4.72e-07	-0.914286			14	MFS transporter (LK1 -4.84)
9	10	1			5	19	2.94e-07	-0.921805			15	ABC transporter ATP-binding (LK1 -4.84)
10	53	0.87			5	22	2.59e-07	0.923308			16	SUF system NifU family Fe-S (LK1 -4.83)
11	15	0.965			7	43	6.57e-07	0.908271			17	Acetylglutamate kinase (LK1 -4.81)
11	19	0.958			8	22	2.06e-07	0.926316			18	Bifunctional ornithine acetyltransferase (LK1 -4.79)
11	32	0.831			8	23	6.57e-07	0.908271			19	ABC transporter ATP-binding (LK1 -4.75)
12	16	0.999			8	26	6.05e-07	0.909774			20	Glutamate synthase (LK1 -4.74)
12	20	1			8	28	9.96e-07	0.902256			21	Cell division protein SepF (LK2 6.64)
12	35	0.959			8	29	6.57e-07	0.908271			22	Tyrosine phosphatase (LK2 6.43)
13	17	0.997			9	10	0	1			23	ATP-dependent Clp protease (LK2 6.34)
13	18	0.993			9	11	2.59e-07	-0.923308			24	DNA-binding regulator (LK2 6.01)
14	20	0.929			9	14	3.26e-07	-0.920301			25	Ser/Thr phosphatase (LK2 5.88)
14	32	0.998			9	19	6.05e-07	-0.909774			26	RelB/DinJ family antitoxin (LK2 5.82)
15	50	0.804			9	22	3.55e-07	0.918797			27	UDP-N-acetylglucosamine 2-epimerase (LK2 5.55)
16	17	0.896			10	11	2.59e-07	-0.923308			28	DegV family protein (LK2 5.49)
16	40	0.946			10	14	3.26e-07	-0.920301			29	Transcription-repair coupling factor (LK2 5.47)
17	53	0.803			10	19	6.05e-07	-0.909774			30	HP (LK2 5.47)
18	23	0.85			10	22	3.55e-07	0.918797			31	Aspartate aminotransferase family (LK1 -5.08)
18	33	0.977			11	15	3.86e-08	0.942857			32	Carbamoyl phosphate synthase (LK1 -4.81)
19	31	0.861			11	19	7.47e-07	0.906767			33	Peptide ABC transporter (LK1 -4.66)
20	31	0.857			11	20	5.17e-07	0.912782			34	3-deoxy-7-phosphoheptulonate synthase (LK1 -4.53)
20	33	0.896			12	14	5.59e-07	0.911278			35	APC family permease (LK1 -4.5)
21	24	0.87			12	15	9.09e-07	0.903759			36	HP (LK1 -4.35)
21	25	0.885			12	16	6.57e-07	0.908271			37	HlyC/CorC family transporter (LK1 -4.29)
21	49	0.894			12	19	4.38e-07	0.915789			38	1,4-beta-N-acetylmuramidase (LK1 -4.17)
21	57	0.978			12	20	1.96e-08	0.948872			39	CamS family protein (LK1 -4.09)
22	27	0.906			13	17	8.85e-10	0.966917			40	Xaa-Pro dipeptidyl-peptidase (LK1 -3.93)
23	24	0.998			13	18	1.91e-07	0.92782			41	Galactose (13.01)
24	25	0.876			13	20	1.05e-08	0.953383			42	Guanine (9.825)
24	34	0.977			13	23	5.17e-07	-0.912782			43	Fructose (4.455)
25	28	0.882			14	19	5.59e-07	0.911278			44	Citrate (3.419)
27	29	0.916			14	20	4.38e-07	0.915789			45	Sucrose-6-Phosphate (2.667)
30	60	0.925			15	20	9.09e-07	0.903759			46	N-Acetyl-D-Glucosamine (2.536)
31	33	0.889			17	18	1.91e-07	0.92782			47	Gluconic Acid (2.404)
32	37	0.84			17	20	3.88e-07	0.917293			48	Xylulose+Ribulose (1.826)
32	40	0.962			18	20	4.72e-07	0.914286			49	Phosphoenolpyruvate (1.275)
33	47	0.827			18	23	9.96e-07	-0.902256			50	Homoserine (-5.91)
35	37	0.997			19	22	2.06e-07	-0.926316			51	Shikimic Acid (-5.51)
36	42	0.997			21	22	6.05e-07	0.909774			52	Fumarate (-4.51)
43	48	1			21	24	4.72e-07	0.914286			53	Lysine (-4.18)
44	52	0.876			21	27	4.8e-08	0.93985			54	Thymine (-3.78)
44	56	0.952			21	28	3.55e-07	0.918797			55	Malic Acid (-3.42)
45	47	0.803			22	23	4.8e-08	0.93985			56	Ornithine (-3.23)
45	57	1			22	24	1.96e-08	0.948872			57	Citramalic Acid (-2.95)
45	58	0.838			22	27	3.88e-07	0.917293			58	N-Acetyl Glucosamine 6-Phosphate (-2.68)
46	48	0.995			22	28	4.72e-07	0.914286			59	Trans-4-Hydroxy-L-Proline (-2.66)
48	50	0.926			23	24	4.8e-08	0.93985			60	Proline (-2.43)
49	53	0.949			23	25	3.88e-07	0.917293
49	56	0.827			24	28	4.8e-08	0.93985
51	56	0.867			25	26	9.09e-07	0.903759
52	55	0.999			27	29	3.26e-07	0.920301
52	57	0.808			30	36	5.17e-07	-0.912782
53	56	0.807			31	33	8.39e-07	0.905263
54	56	0.991			33	36	3.88e-07	0.917293
54	59	1			35	37	3.06e-08	0.945865
59	60	0.97			43	46	3.86e-08	0.942857
					43	48	1.05e-08	0.953383
					45	47	3.55e-07	0.918797
					46	48	6.82e-09	0.956391
					51	52	2.06e-07	0.926316
					51	54	9.09e-07	0.903759
					51	55	5.59e-07	0.911278
					51	56	6.57e-07	0.908271
					51	57	9.09e-07	0.903759
					51	59	2.06e-07	0.926316
					51	60	1.43e-07	0.930827
					52	54	2.59e-07	0.923308
					52	55	1.28e-13	0.989474
					52	57	6.69e-10	0.968421
					52	59	4.64e-08	0.941353
					52	60	1.53e-09	0.96391
					54	55	1.22e-07	0.932331
					54	56	1.17e-09	0.965414
					54	59	6.39e-12	0.981955
					54	60	1.68e-07	0.929323
					55	57	6.69e-10	0.968421
					55	59	6.89e-08	0.936842
					55	60	3.51e-08	0.944361
					56	59	3.86e-08	0.942857
					57	59	8.39e-07	0.905263
					57	60	4.8e-08	0.93985
					59	60	1.71e-08	0.950376
